# Supplementary material for: Sex differences in the severity of presbyopia with dry eye: A cross-sectional retrospective study
Source: PLoS One. 2025 Nov 14;20(11):e0334117. doi: 10.1371/journal.pone.0334117 (PMC12617865; doi:10.1371/journal.pone.0334117)
Supplement: S1 Table — (XLSX) [file pone.0334117.s001.xlsx]

## Sheet: SexDryMen289Women858
		age	male1:female0											BUTRsec	L	stining score															positive staining								Astigms					SE		aniso
		50	1									13	17	1	1	0	15													0	0							0	100	120	0	50	140	-50	-25	25	14	16	76
		53	1											2	2	0	15													0	0							100	50	60	75	75	130	75	37.5	37.5	15	13
		55	1											6	6	2	15													1	1							-300	50	30	-450	50	130	-325	-475	150	14	14	118
		50	1																																			50	50	60	75	75	65	25	37.5	12.5	15	16
		55	1									17	11	1	1	1	15													0	1							-25	0		0	25	110	-25	-12.5	12.5	13	9	74
		51	1									5	1	6	6	0	15													0	0							-500	100	120	-500	100	90	-550	-550	0	13	12	80
		52	1													0	15													0	0							-800	200	10	-700	300	170	-900	-850	50	13	11
		54	1													0	15													0	0							-600	100	180	-375	100	30	-650	-425	225	11	11	73
		49	1									22	10	2	2	2	12													1	1							-375	75	180	-350	75	25	-412.5	-387.5	25	12	15
		50	1											2	2	2	15													1	1							-525	200	170	-600	325	180	-625	-762.5	137.5	11	12	119
		55	1											2	2	0	15													0	0							-675	75	105	-675	50	80	-712.5	-700	12.5	13	14	80
		55	1											2	2	1	15													0	1							-100	50	150	-50	0		-125	-50	75	19	18
		52	1											3	3	0	15													0	0							-350	100	100	-375	50	90	-400	-400	0	15	15
		55	1											3	6	0	15													0	0							50	100	170	-700	100	180	0	-750	750	16	14
		54	1											5	4	0														0	0							-150	100	85	-50	50	60	-200	-75	125	15	13
		45	1									22	27	6	6	0	15													0	0							0	50	90	0	125	90	-25	-62.5	37.5	14	13	97
		51	1											6	6	0	15													0	0							-150	0		-125	0		-150	-125	25	13	13
		51	1											6	6	0	15													0	0							0	100	95	50	100	70	-50	0	50	15	17
		52	1											6	6	0	15													0	0							150	0		150	25	25	150	137.5	12.5	14	13
		54	1											6	6	1	15													0	1							-775	0		-700	0		-775	-700	75	13	12	105
		54	1											6	6	0	15													0	0							500	0		550	0		500	550	50	15	15
		54	1											6	6	0	15													0	0							-525	50	10	-325	50	170	-550	-350	200	13	12
		54	1											6	6	0	15													0	0							-375	50	75	-300	50	75	-400	-325	75	15	11
		55	1											6	6	0	15													0	0							-575	100	10	-400	125	175	-625	-462.5	162.5	17	19
		53	1											7	7	0	12													0	0							-375	50	135	-350	0		-400	-350	50	13	15
		52	1													0														0	0							25	300	85	-275	450	85	-125	-500	375	13	9
		53	1													0														0	0							-700	0		-700	0		-700	-700	0	18	18
		54	1													0														0	0							-175	200	180	-225	50	180	-275	-250	25	13	15
		53	1									4	3	1	1	0	15													0	0							0	100	90	-25	0		-50	-25	25	15	14	108
		54	1											1	1	2	8													1	1							-1075	225	170	-1075	175	180	-1187.5	-1162.5	25	15	15	74
		47	1											2	2	1	15													0	1							0	75	90	0	50	90	-37.5	-25	12.5	17	18
		50	1											2	2	0	15													0	0							-375	0		-300	50	45	-375	-325	50	10	8	85
		52	1											2	2	0	15													0	0							0	0		0	0		0	0	0	14	14	87
		48	1											3	3	0	15													0	0							-225	200	100	-150	225	95	-325	-262.5	62.5	13	14
		50	1											3	3	0	15													0	0							0	50	80	0	25	80	-25	-12.5	12.5	12	14
		52	1									7	7	3	3	0	8													0	0							-50	0		0	50	125	-50	-25	25	12	12	108
		55	1											4	4	1	15													0	1							-50	75	90	-25	25	100	-87.5	-37.5	50	13	14
		51	1											6	6	0	15													0	0							-475	0		-425	75	90	-475	-462.5	12.5	14	14
		51	1											6	6	0	15													0	0							25	175	80	-25	100	95	-62.5	-75	12.5	15	16
		51	1											6	6	0	15													0	0							25	50	90	25	50	90	0	0	0	17	16	90
		52	1											6	6	0	15													0	0							-425	25	100	-400	25	90	-437.5	-412.5	25	21	21
		52	1											6	6	0	15													0	0							-50	0		-175	0		-50	-175	125	14	18	97
		53	1											6	6	0	15													0	0							-500	0		-500	0		-500	-500	0	16	14
		53	1											6	6	0	8													0	0							-325	0		-425	0		-325	-425	100	15	16
		54	1											6	6	0	15													0	0							-100	100	95	-75	125	85	-150	-137.5	12.5	13	14	98
		55	1											6	6	0	15													0	0							-850	0		-900	0		-850	-900	50	15	17	77
		52	1											7	7	0	15													0	0							-350	75	10	-350	25	30	-387.5	-362.5	25	16	15	124
		53	1											8	8	0	15													0	0							-550	75	5	-600	50	165	-587.5	-625	37.5	15	15
		51	1													0														0	0							-125	75	85	-125	25	100	-162.5	-137.5	25	15	16
		53	1													1	15													0	1							-700	100	40	-950	225	15	-750	-1062.5	312.5	14	14	86
		48	1											0	0	0	15													0	0							-475	0		-425	0		-475	-425	50	18	17
		48	1									9	5	1	1	0	15													0	0							-400	50	90	-400	50	90	-425	-425	0	12	13
		50	1											1	1	0	15													0	0							-900	0		-900	0		-900	-900	0	21	19
		51	1											1	1	0	15													0	0							25	0		100	50	175	25	75	50	14	12
		42	1											2	2	0	15													0	0							-175	75	85	-175	50	110	-212.5	-200	12.5	15	16
		44	1											2	2	1	15													0	1							0	175	75	-100	275	90	-87.5	-237.5	150	19	16	99
		49	1											2	2	0	15													0	0							-100	75	90	-100	75	70	-137.5	-137.5	0	15	15
		54	1											2	2	1	15													0	1							-175	100	80	-150	100	90	-225	-200	25	9	12
		55	1											6	2	0	15													0	0							-400	50	90	-425	50	80	-425	-450	25	10	11
		47	1											6	3	1	15													0	1							-500	25	180	-425	100	180	-512.5	-475	37.5	12	13
		52	1											3	3	0	15													0	0							-75	50	80	-50	0		-100	-50	50	22	22	111
		52	1											3	6	0	15													0	0							-425	25	90	-525	50	105	-437.5	-550	112.5	17	18	115
		55	1											3	3	0	15													0	0							-625	0		-500	75	90	-625	-537.5	87.5	14	14	73
		50	1									15	35	4	4	1	12													0	1							-275	75	10	-100	25	143	-312.5	-112.5	200	19	20	122
		45	1											6	6	0	15													0	0							-25	75	20	0	75	170	-62.5	-37.5	25	12	10
		47	1											6	6	0	20													0	0							-200	75	85	-175	50	90	-237.5	-200	37.5	15	13
		47	1											6	6	0	15													0	0							-450	50	180	-375	100	180	-475	-425	50	15	18
		47	1											6	6	0	15													0	0							-25	0		-50	0		-25	-50	25	14	13	80
		48	1											6	6	0	15													0	0							-950	75	60	-1025	25	120	-987.5	-1037.5	50	13	13	93
		50	1											6	6	0	15													0	0							-500	175	180	-650	450	5	-587.5	-875	287.5	17	13
		51	1											6	6	0	12													0	0							-600	175	15	-625	50	10	-687.5	-650	37.5	16	16
		51	1											6	6	0	15													0	0							-925	0		-825	50	155	-925	-850	75	13	13
		52	1											6	6	0	15													0	0							-200	200	160	-175	175	10	-300	-262.5	37.5	19	21
		52	1											6	6	0	15													0	0							-550	175	180	-500	150	5	-637.5	-575	62.5	18	17	102
		52	1									13	18	6	6	1	15													0	1							-375	50	90	-425	0		-400	-425	25	14	16
		52	1											6	6	0	15													0	0							-375	25	25	-375	75	165	-387.5	-412.5	25	20	18	128
		53	1											6	6	0	15													0	0							75	75	100	75	75	80	37.5	37.5	0	11	11
		54	1											6	6	0	20													0	0							-700	50	10	-525	50	160	-725	-550	175	20	20
		54	1											6	6	0	15													0	0							-125	100	120	-300	0		-175	-300	125	17	17	120
		55	1											6	6	1	15													0	1							-100	125	95	-75	100	80	-162.5	-125	37.5	16	16
		45	1											7	7	0	15													0	0							-25	25	120	0	25	85	-37.5	-12.5	25	13	13
		55	1											7	7	1	20													0	1							-500	25	90	-425	25	90	-512.5	-437.5	75	16	16	95
		46	1													0														0	0							25	50	80	25	25	70	0	12.5	12.5	10	11	124
		49	1													0														0	0							25	50	180	0	0		0	0	0	15	14
		50	1													0														0	0							-500	0		-500	0		-500	-500	0	12	13
		50	1													0														0	0							-200	0		-175	0		-200	-175	25	17	17
		51	1													0														0	0							-600	75	180	-600	75	180	-637.5	-637.5	0	19	19
		53	1													0	15													0	0							-825	100	15	-775	50	180	-875	-800	75	11	11
		54	1													0														0	0							-725	0		-650	100	10	-725	-700	25	18	18
		55	1													0														0	0							-400	0		-400	75	140	-400	-437.5	37.5	14	15
		48	1											1	1	1	15													0	1							-500	25	100	-500	25	35	-512.5	-512.5	0	10	11
		46	1											3	3	1	15													0	1							-600	0		-575	0		-600	-575	25	19	20	118
		48	1											3	3	0	15													0	0							-625	150	180	-800	100	180	-700	-850	150	16	15
		48	1											3	3	0	15													0	0							-325	0		-300	0		-325	-300	25	16	14
		49	1											4	4	2	15													1	1							-300	25	15	-300	50	170	-312.5	-325	12.5	15	13
		50	1											4	4	0	15													0	0							-850	75	95	-850	75	90	-887.5	-887.5	0	15	13	109
		51	1											4	4	1	7													0	1							-750	75	90	-700	75	95	-787.5	-737.5	50	14	14
		51	1											4	4	1	15													0	1							-200	50	90	-200	75	90	-225	-237.5	12.5	26	16	80
		46	1											6	6	0	15													0	0							-500	125	80	-575	100	80	-562.5	-625	62.5	17	15
		47	1											6	6	0	5													0	0							-75	0		-75	0		-75	-75	0	21	17
		48	1											6	6	0	15													0	0							-325	25	175	-300	0		-337.5	-300	37.5	12	10
		48	1											6	6	0	15													0	0							-725	0		-675	25	170	-725	-687.5	37.5	12	14
		49	1											6	6	0	15													0	0							150	50	90	125	25	110	125	112.5	12.5	18	17
		49	1											6	6	0	15													0	0							-800	0		-600	150	180	-800	-675	125	16	20	80
		51	1											6	6	0	15													0	0							-200	75	70	-200	125	85	-237.5	-262.5	25	14	12
		51	1											6	6	0	15													0	0							-50	100	90	-25	50	80	-100	-50	50	15	15
		51	1											6	6	0	15													0	0							-50	100	90	-25	50	80	-100	-50	50	16	14
		52	1											6	6	0	15													0	0							0	50	100	0	50	80	-25	-25	0	18	16
		53	1											6	6	0	15													0	0							-425	0		-450	0		-425	-450	25	15	17	97
		55	1											6	6	0	15													0	0							25	225	100	50	100	80	-87.5	0	87.5	12	12
		55	1											6	6	0	15													0	0							-25	0		-25	0		-25	-25	0	11	11
		49	1																																			-550	75	180	-650	0		-587.5	-650	62.5	10	10	120
		49	1													0	15													0	0							-725	0		-650	50	90	-725	-675	50	15	17
		49	1													0														0	0							-750	0		-700	25	70	-750	-712.5	37.5	11	11
		50	1													0														0	0							-25	75	180	-75	75	180	-62.5	-112.5	50	16	16
		51	1													0	15													0	0							-500	0		-525	50	20	-500	-550	50	15	15
		51	1													0														0	0							-550	150	180	-425	300	180	-625	-575	50	12	14
		53	1													0														0	0							-400	0		-400	0		-400	-400	0	17	16
		44	1									5	7	0	0	2	5													1	1							-950	150	100	-600	0		-1025	-600	425	10	10
		48	1											0	0	0	15													0	0							0	125	170	0	0		-62.5	0	62.5	14	14	81
		51	1											0	0	0	15													0	0							-525	25	70	-500	50	110	-537.5	-525	12.5	17	7
		52	1											0	0	0	15													0	0							-950	0		-850	50	45	-950	-875	75	10	12
		47	1											1	1	0	15													0	0							-300	25	100	-400	0		-312.5	-400	87.5	13	14
		48	1											1	1	2	15													1	1							-450	50	90	-425	125	80	-475	-487.5	12.5	12	12
		46	1									5	6.5	2	2	0	12													0	0							-25	0		25	25	95	-25	12.5	37.5	13	13	121
		49	1											2	4	0	8													0	0							-150	175	5	-250	250	10	-237.5	-375	137.5	17	21	101
		54	1									13	12	2	2	0	15													0	0							0	0		0	0		0	0	0	14	14	92
		44	1											3	3	0	15													0	0							-1775	125	50	-1400	100	175	-1837.5	-1450	387.5	18	18
		45	1											3	3	1	15													0	1							50	0		75	0		50	75	25	12	12	85
		54	1											3	3	1	15													0	1							75	175	80	25	250	90	-12.5	-100	87.5	18	16
		47	1									1	1	4	4	0	15													0	0							-75	50	85	-25	25	105	-100	-37.5	62.5	18	18
		47	1											4	4	0	15													0	0							-50	100	85	-50	25	100	-100	-62.5	37.5	16	16
		48	1											4	4	0	15													0	0							-775	100	10	-775	100	5	-825	-825	0	14	12
		49	1											4	4	0	15													0	0							-525	50	180	-475	50	165	-550	-500	50	14	15
		50	1											4	4	0	4													0	0							-650	0		-625	25	175	-650	-637.5	12.5	9	8
		51	1											4	4	0	8													0	0							-325	0		-450	75	180	-325	-487.5	162.5	17	18
		52	1											4	4	0	15													0	0							-575	0		-425	0		-575	-425	150	12	11
		49	1											5	5	0	15													0	0							175	50	20	175	75	140	150	137.5	12.5	17	18	94
		44	1											6	6	0	15													0	0							-575	75	30	-650	25	10	-612.5	-662.5	50	13	10
		45	1											6	6	0	15													0	0							-725	0		-800	25	170	-725	-812.5	87.5	13	14
		45	1											6	6	0	15													0	0							425	0		425	25	150	425	412.5	12.5	16	14
		45	1											6	6	1	15													0	1							-350	25	180	-300	75	180	-362.5	-337.5	25	18	15
		45	1											6	6	1	15													0	1							-575	100	160	-300	175	180	-625	-387.5	237.5	13	11	106
		47	1											6	6	0	15													0	0							-325	100	90	-275	50	85	-375	-300	75	14	13
		47	1											6	6	0	15													0	0							-700	50	120	-375	125	25	-725	-437.5	287.5	16	14
		47	1											6	6	0	15													0	0							-825	75	160	-750	75	20	-862.5	-787.5	75	12	11	115
		47	1											6	6	0	8													0	0							-100	50	175	-50	0		-125	-50	75
		48	1											6	6	0	15													0	0							-400	0		-275	50	20	-400	-300	100	16	14
		48	1											6	6	0	15													0	0							0	100	90	0	150	90	-50	-75	25	13	17	105
		49	1											6	6	0	15													0	0							-150	50	180	-175	50	180	-175	-200	25	13	13
		52	1											6	6	0	15													0	0							-350	50	160	-300	50	30	-375	-325	50	13	12
		52	1									6	22	6	6	2	15													1	1							-175	75	90	-150	125	90	-212.5	-212.5	0	11	14	75
		55	1											6	6	0	15													0	0							-475	0		-425	0		-475	-425	50	15	16	110
		48	1													0														0	0							-75	0		-75	0		-75	-75	0	11	12
		49	1													0														0	0							50	0		50	0		50	50	0	15	13
		47	1											2	2	0	15													0	0							-525	50	140	-500	0		-550	-500	50	15	12
		42	1											3	3	0	12													0	0							-125	0		-100	50	70	-125	-125	0	14	13
		44	1											6	3	0	6													0	0							-275	75	5	-250	50	180	-312.5	-275	37.5	15	18	117
		48	1											3	3	0	15													0	0							0	50	20	0	0		-25	0	25	13	15
		49	1									11	14	3	3	0	15													0	0							-250	0		-25	0		-250	-25	225	13	12
		51	1											3	3	0	15													0	0							50	0		25	0		50	25	25	11	12
		53	1									20	10	3	3	0	15													0	0							-50	50	90	-50	50	80	-75	-75	0	13	13
		44	1											6	6	0	6													0	0							-700	0		-650	0		-700	-650	50	16	16
		44	1											6	6	0	12													0	0							-225	50	175	-475	50	180	-250	-500	250	14	15
		44	1											6	6	0	15													0	0							-475	75	15	-325	150	5	-512.5	-400	112.5	11	8
		44	1											6	6	0	15													0	0							0	0		0	0		0	0	0	14	14	63
		45	1											6	6	0	12													0	0							-75	0		50	0		-75	50	125	8	8	104
		45	1											6	6	1	15													0	1							-1550	50	10	-1450	50	100	-1575	-1475	100	11	11
		45	1											6	6	0	15													0	0							-150	175	90	-325	175	90	-237.5	-412.5	175	11	9	112
		45	1											6	6	0	15													0	0							-375	0		-375	0		-375	-375	0	13	14
		47	1											6	6	0	15													0	0							-375	0		-425	0		-375	-425	50	15	14
		47	1											6	6	0	15													0	0							50	0		225	50	10	50	200	150	13	10	123
		48	1											6	6	0	15													0	0							-550	0		-525	0		-550	-525	25	18	17	77
		51	1											6	6	0	15													0	0							-50	50	20	-25	0		-75	-25	50	15	16
		47	1													0														0	0							-125	50	80	-100	75	85	-150	-137.5	12.5	13	12
		49	1													0														0	0							-650	75	20	-550	50	150	-687.5	-575	112.5	17	14
		43	1									6	4	3	3	0	15													0	0							0	0		50	50	80	0	25	25	25	22	96
		44	1											3	3	1	20													0	1							-725	100	172	-500	150	3	-775	-575	200	17	20	115
		44	1											3	3	0	8													0	0							50	0		25	0		50	25	25	14	12
		45	1											3	3	0	15													0	0							-825	50	100	-550	125	20	-850	-612.5	237.5	18	18
		44	1											4	4	0	15													0	0							25	0		25	0		25	25	0	16	17
		46	1											4	4	0	15													0	0							-350	75	80	-375	50	80	-387.5	-400	12.5	19	19
		41	1									20	15	6	6	0	15													0	0							-275	0		-350	75	170	-275	-387.5	112.5	16	15
		41	1											6	6	0	15													0	0							25	0		75	75	105	25	37.5	12.5	11	13	80
		42	1											6	6	0	15													0	0							-500	0		-500	50	165	-500	-525	25	26	25	79
		43	1											6	6	0	15													0	0							-700	75	180	-700	75	150	-737.5	-737.5	0	14	14
		44	1											6	6	0	15													0	0							-375	0		-300	0		-375	-300	75	11	14
		44	1											6	6	0	15													0	0							-725	0		-450	0		-725	-450	275	16	14	82
		45	1											6	6	0	15													0	0							-350	50	100	-325	50	15	-375	-350	25	11	15
		46	1											6	6	0	15													0	0							-400	0		-375	50	40	-400	-400	0	20	16
		46	1											6	6	0	15													0	0							-325	25	80	-300	100	75	-337.5	-350	12.5	17	16
		47	1											6	6	0	15													0	0							25	25	40	25	25	170	12.5	12.5	0	14	14
		47	1											6	6	0	15													0	0							-550	100	5	-625	50	10	-600	-650	50	16	18
		48	1											6	6	0	15													0	0							-175	50	70	-200	25	90	-200	-212.5	12.5	14	16
		49	1											6	6	0	15													0	0							-300	100	90	-250	75	90	-350	-287.5	62.5	12	11
		46	1													0														0	0							-350	50	90	-550	0		-375	-550	175	16	20	98
		44	1											2	2	1	5													0	1							-300	0		-300	0		-300	-300	0	12	13
		44	1											2	2	0	15													0	0							75	75	85	25	0		37.5	25	12.5	11	11
		43	1											4	4	0	15													0	0							0	375	180	0	300	180	-187.5	-150	37.5	10	9
		45	1											4	4	0	8													0	0							-450	75	50	-425	25	120	-487.5	-437.5	50	13	13
		43	1									35	35	6	6	0	15													0	0							-50	0		-50	0		-50	-50	0	22	23	81
		43	1									6	6	6	6	0	15													0	0							-775	100	30	-650	0		-825	-650	175	14	14	94
		44	1											6	6	0	20													0	0							-950	75	130	-850	275	85	-987.5	-987.5	0	17	15
		44	1											6	6	1	15													0	1							-175	0		-200	0		-175	-200	25	8	7
		45	1											6	6	0	15													0	0							-250	100	165	50	150	170	-300	-25	275	13	16
		45	1											6	6	0	15													0	0							0	50	180	0	50	165	-25	-25	0	10	9
		47	1											6	6	0	15													0	0							-175	25	90	-175	100	80	-187.5	-225	37.5	16	16
		44	1											7	7	0	20													0	0							-800	0		-675	50	175	-800	-700	100	17	21
		45	1													0														0	0							-275	0		0	50	25	-275	-25	250	23	23
		46	1											0	0	0	15													0	1							-450	100	175	-750	150	180	-500	-825	325	18	18	70
		40	1									12	16	1	1	0	15													0	0							0	25	90	50	25	90	-12.5	37.5	50	17	17	90
		49	1											2	2	0	15													0	0							-475	50	50	-500	50	170	-500	-525	25	13	13	101
		43	1											7	3	0	15													0	0							-200	0		-175	150	80	-200	-250	50	20	20
		43	1											3	3	0	8													0	0							-775	75	10	-650	125	165	-812.5	-712.5	100	15	14
		46	1									5	6	3	3	0	15													0	0							50	50	100	75	50	70	25	50	25	19	20
		42	1											4	4	0	15													0	0							-250	0		-250	0		-250	-250	0	12	12
		42	1											6	6	0	15													0	0							-50	0		0	125	5	-50	-62.5	12.5	11	11
		43	1											6	6	0	15													0	0							-400	25	45	-150	0		-412.5	-150	262.5	14	14	107
		43	1											6	6	0	15													0	0							-325	0		-350	0		-325	-350	25	13	16	110
		55	1									4	4	6	6	0	15													0	0							-50	0		-50	0		-50	-50	0	14	18	84
		43	1											7	7	1	15													0	1							-350	0		-350	0		-350	-350	0	10	10
		41	1													0	15													0	0							-600	150	165	-550	150	10	-675	-625	50	18	18
		42	1													0														0	0							-350	50	30	-300	50	160	-375	-325	50	12	16
		43	1													0	15													0	0							-525	0		-500	0		-525	-500	25	10	10
		43	1																																			0	125	70	25	100	95	-62.5	-25	37.5
		43	1													0														0	0							-625	0		-675	0		-625	-675	50	17	20
		41	1											1	1	0	15													0	0							0	25	180	0	0		-12.5	0	12.5	14	13
		40	1											6	6	0	15													0	0							-100	75	100	-150	25	105	-137.5	-162.5	25	18	16
		40	1											6	6	0	15													0	0							-225	0		-200	0		-225	-200	25	24	24
		41	1											6	6	0	15													0	0							-50	125	160	-50	0		-112.5	-50	62.5	15	17
		43	1											6	6	0	15													0	0							-900	0		-900	0		-900	-900	0	12	12
		43	1											6	6	0	15													0	0							-25	150	95	50	200	90	-100	-50	50	11	12	118
		43	1													0	15													0	0							-750	0		-675	0		-750	-675	75	19	16
		43	1													0														0	0							-200	50	70	-225	50	100	-225	-250	25	17	15
		44	1											1	1	0	15													0	0							-750	75	150	-800	75	60	-787.5	-837.5	50	14	15	99
		51	1											1	1	0	15													0	0							-150	125	90	-100	150	80	-212.5	-175	37.5	16	18
		41	1											2	2	0	15													0	0							0	0		0	0		0	0	0	13	13
		42	1											2	6	0	15													0	0							-375	75	175	-475	25	15	-412.5	-487.5	75	17	18
		48	1											2	2	0	15													0	0							-75	0		-100	0		-75	-100	25	17	17	88
		40	1											6	3	0	15													0	0							-300	0		-300	0		-300	-300	0	16	16
		42	1											3	3	0	15													0	0							-925	50	30	-825	0		-950	-825	125	17	16
		43	1											3	3	0	15													0	0							-325	75	180	-200	75	5	-362.5	-237.5	125	20	21
		44	1											4	4	0	15													0	0							-250	75	180	-175	100	140	-287.5	-225	62.5	17	15
		40	1											6	6	0	15													0	0							-1000	125	180	-950	200	180	-1062.5	-1050	12.5	13	14
		40	1											6	6	0	15													0	0							75	0		150	0		75	150	75	10	9
		40	1											6	6	0	15													0	0							-425	150	180	-500	125	180	-500	-562.5	62.5	15	18
		41	1											6	6	0	20													0	0							-725	50	145	-650	50	10	-750	-675	75	22	19
		41	1											6	6	0	4													0	0							-700	0		-650	50	80	-700	-675	25
		41	1											6	6	0	20													0	0							-650	0		-550	0		-650	-550	100	15	15	123
		41	1									16	22	6	6	0	15													0	0							-50	50	75	0	0		-75	0	75	18	15	126
		41	1											6	6	0	15													0	0							-350	0		-250	0		-350	-250	100	19	18	118
		41	1											6	6	0	12													0	0							-175	0		-75	50	120	-175	-100	75	12	12
		41	1											6	6	0	15													0	0							-600	50	175	-625	0		-625	-625	0	17	18
		41	1											6	6	0														0	0							-25	0		-25	0		-25	-25	0	11	8
		42	1											6	6	0	15													0	0							-125	50	180	-225	0		-150	-225	75	16	14
		42	1											6	6	0	15													0	0							-875	0		-750	125	180	-875	-812.5	62.5	14	15
		43	1											6	6	0	15													0	0							-250	0		-325	0		-250	-325	75	14	16	97
		43	1											6	6	0	15													0	0							-125	75	180	-150	0		-162.5	-150	12.5	15	16
		43	1											6	6	1	15													0	1							-350	50	110	-425	0		-375	-425	50	13	15
		43	1											6	6	0	15													0	0							-25	0		-25	0		-25	-25	0	11	12	116
		43	1											6	6	0	15													0	0							-625	50	180	-550	0		-650	-550	100	13	15
		44	1											6	6	0	15													0	0							-825	50	180	-700	100	180	-850	-750	100	12	12
		44	1											6	6	0	15													0	0							-175	0		-175	0		-175	-175	0	15	16
		45	1											6	6	0	15													0	0							-350	25	5	-200	0		-362.5	-200	162.5	14	13
		47	1											6	6	0	15													0	0							-600	100	30	-525	50	110	-650	-550	100	20	21	120
		49	1											6	6	0	6													0	0							-175	50	180	-200	50	180	-200	-225	25	17	16	110
		41	1											7	7	0	15													0	0							-425	0		-450	0		-425	-450	25	23	24	113
		40	1													0	15													0	0							-500	75	160	-450	125	10	-537.5	-512.5	25	20	19	114
		40	1																																			0	25	105	0	25	75	-12.5	-12.5	0	21	18
		40	1													0														0	0							-850	50	170	-875	50	50	-875	-900	25	11	11
		40	1													0														0	0							-350	0		-325	0		-350	-325	25	13	13
		40	1													0														0	0							-550	75	180	-550	75	10	-587.5	-587.5	0	18	17
		40	1													0														0	0							0	0		0	0		0	0	0	15	17
		41	1																																			-375	0		-450	25	100	-375	-462.5	87.5	13	13
		41	1													0	15													0	0							-750	0		-600	0		-750	-600	150	13	17
		42	1													0	15													0	0							-450	75	160	-475	0		-487.5	-475	12.5	15	14
		42	1													0														0	0							-75	50	55	-75	25	60	-100	-87.5	12.5	16	18
		42	1													0														0	0							-75	50	55	-75	25	60	-100	-87.5	12.5	16	18
		42	1													0														0	0							-1150	0		-1150	50	170	-1150	-1175	25	16	18
		43	1																																			-250	0		-250	0		-250	-250	0	24	20
		43	1																																			-450	50	80	-400	50	85	-475	-425	50	13	15
		43	1																																			-25	75	110	-25	50	50	-62.5	-50	12.5	11	12
		43	1													0														0	0							-50	0		-100	0		-50	-100	50	14	16
		44	1													0	15													0	0							-275	0		-275	0		-275	-275	0	15	15
		44	1													0														0	0							-875	0		-750	0		-875	-750	125	13	13
		46	1													0														0	0							-550	150	170	-325	50	20	-625	-350	275	17	20
		47	1													0														0	0							-50	75	90	-25	75	90	-87.5	-62.5	25	11	12	126
		49	1													0	15													0	0							-425	0		-575	0		-425	-575	150	11	11
		49	1													0	15													0	0							-750	0		-750	0		-750	-750	0	13	12
		年齢	男1女０									シルマみぎmm	シルマひだり	BUTみぎsec	BUTひだり	SPK0-2	開瞼9/10sec													SPK2のみ	SPK01							みぎ球面Diopter*100	みぎ乱視度	みぎ角度乱視	ひだり球面	ひだり乱視	ひだり角度乱視	みぎ等価	ひだり等価	不同視	みぎ眼圧	ひだり眼圧	みぎ上NFL(μm)黄斑
		51	0											1	1	0	15													0	0							75	225	90	50	150	90	-37.5	-25	12.5	11	9	89
		54	0											2	2	0	8													0	0							-350	100	100	-375	100	100	-400	-425	25	11	11
		54	0											4	4	0	12													0	0							-250	300	180	-100	150	180	-400	-175	225	14	14
		48	0											6	6	0	15													0	0							-125	25	90	-125	25	110	-137.5	-137.5	0	19	19	97
		51	0											6	6	0	15													0	0							-325	0		-275	100	30	-325	-325	0	18	16	96
		55	0									35	35	6	6	0	15													0	0							-1450	200	40	-1300	200	160	-1550	-1400	150	11	12
		54	0													0	15													0	0							-550	25	145	-275	125	115	-562.5	-337.5	225	11	12
		52	0											1	1	0	15													0	0							-150	0		-175	0		-150	-175	25	14	12
		55	0											1	1	0	15													0	0							-150	100	65	-100	150	70	-200	-175	25	12	14	128
		55	0											1	1	1	15													0	1							-25	0		-25	0		-25	-25	0	15	13
		53	0											6	3	0	8													0	0							-250	25	60	0	0		-262.5	0	262.5	14	15
		53	0									25	22	3	3	0	15													0	0							75	0		100	0		75	100	25	17	16	77
		54	0											3	3	0	15													0	0							-650	0		-650	0		-650	-650	0	13	13
		46	0											6	6	0	15													0	0							-950	200	180	-1025	225	180	-1050	-1137.5	87.5	16	14
		53	0											6	6	1	12													0	1							350	25	90	375	0		337.5	375	37.5	18	23	116
		54	0											6	6	0	15													0	0							-150	50	60	-250	0		-175	-250	75	11	11
		51	0																																			275	75	75	100	50	105	237.5	75	162.5	18	17
		53	0																																			-325	100	180	-325	100	175	-375	-375	0	19	18
		53	0													2														1	1							-700	50	180	-650	25	180	-725	-662.5	62.5	14	12
		55	0													0														0	0							-525	50	90	-400	150	80	-550	-475	75	17	15	113
		53	0									10	15	0	0	1	15													0	1							-150	0		-125	0		-150	-125	25	18	18	103
		53	0											0	0	0	15													0	0							-225	0		-150	50	160	-225	-175	50	15	16
		55	0									5	2	0	0	2	15													1	1							-225	100	170	-250	150	180	-275	-325	50	10	11	84
		55	0									14	7	0	0	0	15													0	0							100	175	90	100	175	100	12.5	12.5	0	13	12	86
		51	0											1	1	0	15													0	0							25	25	90	0	0		12.5	0	12.5	16	16
		53	0											3	1	2	15													1	1							-575	175	15	-675	100	170	-662.5	-725	62.5	19	19
		54	0									7	6	1	1	0	8													0	0							-650	0		-625	0		-650	-625	25	13	14	86
		54	0									10	10	1	1	0	15													0	0							0	0		0	0		0	0	0	18	17	89
		54	0									3	6	1	1	0	15													0	0							0	0		25	50	90	0	0	0	15	17
		55	0									1	1	1	1	2	20													1	1							0	25	60	-50	0		-12.5	-50	37.5	15	13
		55	0									10	8	1	1	0	15													0	0							0	100	90	25	100	85	-50	-25	25	13	15	79
		49	0											2	2	1	15													0	1							50	0		25	0		50	25	25	10	12
		49	0											2	2	0	15													0	0							-575	125	90	-625	100	75	-637.5	-675	37.5
		53	0											2	2	0	15													0	0							-375	50	170	-425	50	180	-400	-450	50	15	15
		53	0											2	2	2	15													1	1							50	50	70	0	0		25	0	25	17	17	94
		53	0											2	2	2	15													1	1							-425	0		-350	0		-425	-350	75	17	17
		53	0											2	2	0	15													0	0							-425	100	135	-425	100	25	-475	-475	0	10	12	86
		54	0											2	2	0	12													0	0							-400	50	170	-450	50	170	-425	-475	50	17	19
		54	0									15	16	2	2	0	15													0	0							-525	25	175	-600	0		-537.5	-600	62.5	15	15	108
		54	0											2	2	1	15													0	1							-950	0		-850	0		-950	-850	100	12	12	81
		54	0									23	8	2	2	0	15													0	0							-100						-100		0	16	15	86
		54	0											2	2	0	15													0	0							-650	150	15	-550	75	170	-725	-587.5	137.5	16	17	67
		55	0											2	2	0	6													0	0							-750	50	130	-800	50	45	-775	-825	50	10	10
		55	0									0	0	2	2	0	15													0	0							25	50	80	0	50	90	0	-25	25	11	10	82
		55	0											2	2	1	15													0	1							-525	0		-450	50	10	-525	-475	50	16	16
		50	0									0	2	3	3	0	15													0	0							50	50	75	125	75	105	25	87.5	62.5	11	13
		50	0											3	3	1	8													1	1							0	0		0	0		0	0	0	10	8	93
		52	0											3	3	0	15													0	0							-325	100	80	-650	0		-375	-650	275	14	14
		53	0											3	3	0	12													0	0							-525	25	100	-425	25	65	-537.5	-437.5	100	11	12
		53	0											3	3	0	15													0	0							-550	150	180	-475	75	180	-625	-512.5	112.5	14	14	98
		54	0											3	3	0	15													0	0							-550	50	85	-575	25	95	-575	-587.5	12.5	12	14
		54	0											3	3	1	15													0	1							-225	75	160	-225	25	125	-262.5	-237.5	25	15	14
		55	0											3	3	1	15													0	1							-1500	300	170	-1400	300	180	-1650	-1550	100	13	11
		55	0											3	3	0	5													0	0							-355	0		-575	25	175	-355	-587.5	232.5	14	16	111
		55	0											3	3	0	15													0	0							-425	50	15	-425	50	15	-450	-450	0	13	13
		55	0											3	3	0	15													0	0							-650	100	20	-650	200	5	-700	-750	50	18	19
		55	0									11	14	3	3	1	15													0	1							-500	75	110	-650	50	5	-537.5	-675	137.5	11	10	89
		55	0											3	3	0	15													0	0							-400	125	90	-250	150	70	-462.5	-325	137.5	15	16
		48	0											4	4	0	12													0	0							-550	125	90	-550	125	80	-612.5	-612.5	0	15	13
		48	0									2	2	4	4	0	15													0	0							-250	75	130	-250	175	20	-287.5	-337.5	50	14	11	88
		53	0									8	11	4	4	1	15													0	1							-825	75	90	-825	0		-862.5	-825	37.5	15	14	57
		55	0									25	21	5	5	0	12													0	0							150	100	5	150	100	165	100	100	0	14	14	103
		46	0											6	6	0	15													0	0							-50	0		-200	0		-50	-200	150	21	12	102
		52	0											6	6	0	15													0	0							-875	150	15	-750	75	135	-950	-787.5	162.5	18	13
		52	0											6	6	0	15													0	0							-850	75	5	-850	75	5	-887.5	-887.5	0	11	12	128
		53	0											6	6	0	15													0	0							25	0		25	0		25	25	0	14	15	90
		54	0											6	6	0	4													0	0							-350	75	180	-300	175	180	-387.5	-387.5	0	11	10
		54	0											6	6	0	15													0	0							-450	25	105	-375	75	95	-462.5	-412.5	50
		54	0											6	6	0	15													0	0							-950	75	20	-1350	50	90	-987.5	-1375	387.5	14	13
		55	0											6	6	0	15													0	0							-850	50	125	-700	175	180	-875	-787.5	87.5	15	15
		55	0											6	6	0	15													0	0							-525	50	90	-550	50	90	-550	-575	25	10	10
		48	0													0	15													0	0							-350	0		-275	0		-350	-275	75	11	14
		49	0													0														0	0							-575	50	15	-650	50	160	-600	-675	75	15	15	119
		50	0													2														1	1							-675	0		-700	0		-675	-700	25	9	10	120
		51	0													0														0	0							200	75	100	225	75	85	162.5	187.5	25	8	9
		53	0													1														0	1							-175	250	85	-225	200	80	-300	-325	25	12	15
		54	0													0	15													0	0							-750	0		-850	0		-750	-850	100	14	12
		54	0													0	15													0	0							-1100	25	30	-1200	0		-1112.5	-1200	87.5
		54	0																																			-625	25	50	-600	50	65	-637.5	-625	12.5	12	11
		54	0													0														0	0							-725	50	10	-700	0		-750	-700	50	15	17
		55	0													0	15													0	0							-475	25	90	-450	50	70	-487.5	-475	12.5	14	14
		55	0													0														0	0							-575	175	10	-425	175	170	-662.5	-512.5	150	19	17
		49	0											0	0	0	15													0	0							0	0		0	0		0	0	0	15	15
		51	0									2	3	0	0	0	15													0	0							-75	75	165	-225	50	30	-112.5	-250	137.5	13	14	104
		54	0											0	0	1	6													0	1							-50	0		-25	0		-50	-25	25	13	13
		47	0											1	1	0	15													0	0							-25	0		75	125	90	-25	12.5	37.5	12	11	84
		49	0									31	18	1	1	1	15													0	0							125	50	80	100	0		100	100	0	14	16	114
		53	0											1	1	0	12													0	0							75	50	60	25	25	100	50	12.5	37.5	9	9
		53	0											1	1	2	15													1	1							-525	0		-450	50	180	-525	-475	50	15	12
		53	0									27	31	1	1	0	15													0	1							-225	50	80	-225	50	90	-250	-250	0	17	18	67
		54	0											1	1	0	15													0	0							-600	50	10	-375	100	15	-625	-425	200	14	15
		55	0											1	1	2	15													1	1							400	0		450	25	20	400	437.5	37.5	14	18
		55	0											1	1	0	15													0	0							-225	25	130	-125	75	130	-237.5	-162.5	75	10	9
		47	0											2	2	1	15													0	1							-650	175	10	-900	125	150	-737.5	-962.5	225	14	15
		49	0											2	2	1	15													0	1							-775	50	95	-750	0		-800	-750	50
		51	0											2	2	0	15													0	0							-250	0		0	200	180	-250	-100	150	15	15
		51	0											2	2	0	15													0	0							-400	50	75	-375	100	100	-425	-425	0	20	21	80
		53	0											2	2	2	12													1	1							-600	0		-500	25	125	-600	-512.5	87.5	15	16
		53	0									20	35	2	2	1	15													0	1							-125	50	90	-125	50	60	-150	-150	0	13	13	101
		54	0											2	2	0	15													0	0							-525	0		-400	0		-525	-400	125	16	13
		54	0											2	2	0	15													0	0							-225	125	180	-100	125	180	-287.5	-162.5	125	10	10
		54	0											2	2	0	15													0	0							-200	0		-200	0		-200	-200	0	10	11
		55	0											2	2	0	5													0	0							-1050	150	165	-925	100	170	-1125	-975	150	12	12
		55	0											2	2	1	8													0	1							-50	0		-75	0		-50	-75	25	12	12
		55	0											2	2	2	15													1	1							-200	0		-225	50	115	-200	-250	50	13	14
		55	0									17	10	2	2	2	15													1	1							-325	50	95	-325	50	65	-350	-350	0	17	18
		49	0									5	3	3	3	1	12													0	1							75	50	60	75	50	130	50	50	0	19	20
		52	0											3	3	1	12													0	1							-400	100	100	-425	75	80	-450	-462.5	12.5	9	11
		52	0											3	3	0	15													0	0							-250	25	90	-250	50	90	-262.5	-275	12.5	11	11
		53	0									2	6	3	3	0	6													0	0							-75	50	90	0	75	90	-100	-37.5	62.5	13	13	116
		53	0											3	3	1	12													0	1							-175	75	165	-100	50	15	-212.5	-125	87.5	17	15
		53	0									9	17	3	3	1	12													0	1							200	125	100	125	50	75	137.5	100	37.5	11	12	115
		53	0											3	3	0	12													0	0							-150	0		-150	0		-150	-150	0	11	14
		53	0											3	3	0	15													0	0							0	0		0	25	90	0	-12.5	12.5	13	13	79
		54	0											3	3	1	12													0	1							-475	0		-550	25	120	-475	-562.5	87.5	13	13
		54	0											3	3	0	15													0	0							-75	75	90	-25	75	100	-112.5	-62.5	50	13	13
		54	0											3	3	0	15													0	0							-75	25	80	-175	75	90	-87.5	-212.5	125	12	13
		54	0									10	12	3	3	0	15													0	0							-675	50	180	-725	0		-700	-725	25	11	15	94
		55	0											3	3	0	15													0	0							-450	50	60	-425	25	120	-475	-437.5	37.5	16	16
		55	0											3	3	0	15													0	0							-425	0		-400	0		-425	-400	25	13	12
		50	0									15	18	4	4	0	15													0	0							-150	50	25	-225	150	10	-175	-300	125	15	14	110
		51	0											4	4	0	15													0	0							-300	50	115	-225	50	115	-325	-250	75	16	16
		53	0											4	4	0	12													0	0							-250	50	95	-150	25	90	-275	-162.5	112.5	16	17
		53	0											4	4	0	15													0	0							-250	150	95	-275	75	115	-325	-312.5	12.5	20	21	120
		53	0											4	4	2	15													1	1							-325	25	170	-375	0		-337.5	-375	37.5	10	8
		54	0											4	4	2	12													1	1							-25	100	95	-50	0		-75	-50	25	17	14
		55	0											4	4	0	5													0	0							-525	50	100	-650	50	75	-550	-675	125	19	20	88
		54	0									3	4	5	5	2	15													1	1							-450	0		-425	0		-450	-425	25	14	13	92
		49	0											6	6	0	15													1	1							-25	50	60	0	50	110	-50	-25	25	7	9
		51	0											6	6	0	12													0	0							100	0		-175	25	100	100	-187.5	287.5	14	14	94
		52	0											6	6	0	15													0	0							-1075	125	70	-1200	50	90	-1137.5	-1225	87.5	15	14
		52	0											6	6	1	15													0	1							-1075	0		-1100	50	145	-1075	-1125	50	13	13
		53	0											6	6	1	15													0	1							-525	150	180	-375	75	180	-600	-412.5	187.5	15	16
		53	0											6	6	0	7													0	0							150	50	105	125	50	90	125	100	25	16	19
		53	0											6	6	0	15													0	0							-325	25	175	-300	0		-337.5	-300	37.5	13	14	97
		54	0											6	6	0	15													0	0							-875	100	180	-650	50	10	-925	-675	250	13	11	103
		54	0											6	6	1	5													0	1							-225	25	80	-150	50	100	-237.5	-175	62.5	14	13
		54	0											6	6	0	15													0	0							-375	75	150	-525	75	180	-412.5	-562.5	150	14	13
		54	0											6	6	0	15																					50	125	85	50	50	105	-12.5	25	37.5	8	8
		54	0											6	6	0	15													0	0							-400	125	10	-425	125	180	-462.5	-487.5	25	10	10
		55	0									10	6	6	6	0	15													0	0							150	50	130	75	25	100	125	62.5	62.5	17	17
		55	0											6	6	0	15													0	0							-475	75	180	-625	50	180	-512.5	-650	137.5	16	15	106
		55	0											7	7	0	15													0	0							-475	75	30	-700	75	140	-512.5	-737.5	225	13	15	114
		49	0																																			-100	200	180	-100	175	180	-200	-187.5	12.5	14	11
		52	0													0	15													0	0							-750	0		-800	0		-750	-800	50	13	14
		52	0													0	15													0	0							-425	125	5	-475	75	180	-487.5	-512.5	25	9	10
		53	0													0														0	0							-450	125	70	-425	75	100	-512.5	-462.5	50	17	16
		53	0													0														0	0							-900	50	20	-950	75	175	-925	-987.5	62.5	17	15
		54	0													0	15													0	0							-175	75	95	-175	100	95	-212.5	-225	12.5	14	12
		54	0													1	15													0	1							325	50	80	400	125	105	300	337.5	37.5	15	14
		54	0													2														1	1							-200	150	60	-150	75	130	-275	-187.5	87.5	15	16
		45	0											0	0	1	15													0	1							-1025	75	90	-1250	25	145	-1062.5	-1262.5	200	14	15
		47	0											0	0	0	15													0	0							-75	0		-75	0		-75	-75	0	12	15
		49	0											0	0	0	15													0	0							0	150	80	-25	125	90	-75	-87.5	12.5	12	12	117
		50	0									35	35	0	0	1	15													0	1							200	50	180	75	0		175	75	100	15	16	100
		52	0											1	0	0	15													0	0							-475	0		-400	50	10	-475	-425	50	10	11
		44	0											1	1	2	15													1	1							-475	150	180	-625	75	10	-550	-662.5	112.5	18	17	116
		45	0									11	11	1	1	1	15													0	1							-525	175	170	-750	250	180	-612.5	-875	262.5	21	21	92
		46	0											1	1	0	15													0	0							-50	0		0	25	60	-50	-12.5	37.5	10	10
		46	0									1	1	1	1	0	15													0	0							-25	150	80	-75	75	90	-100	-112.5	12.5	12	15	142
		47	0									7	6	3	1	0	8													0	0							-50	75	170	-25	150	180	-87.5	-100	12.5	10	12
		48	0									28	28	1	1	2	15													1	1							-50	0		0	100	150	-50	-50	0	13	16	85
		49	0											1	1	1	15													0	1							-175	50	40	-175	0		-200	-175	25	15	17
		50	0									29	17	1	1	0	15													0	0							-75	50	100	0	0		-100	0	100	9	10
		50	0											1	1	0	15													0	0							-450	50	10	-475	50	170	-475	-500	25	17	17	123
		50	0											1	1	0	15													0	0							-750	0		-750	0		-750	-750	0	20	17	76
		50	0									15	13	1	1	0	5													0	0							-75	50	110	-25	100	80	-100	-75	25	18	19
		50	0											1	1	0	15													0	0							-175	0		-125	0		-175	-125	50	18	18	75
		51	0									7	7	1	1	0	15													0	0							-125	100	90	-125	75	100	-175	-162.5	12.5	15	15	91
		52	0											1	1	1	15													0	1							-150	125	160	-250	25	150	-212.5	-262.5	50
		52	0											1	3	0	15													0	0							125	50		75	0		100	75	25	11	13
		53	0											1	1	0	12													0	0							25	75	80	-25	25	90	-12.5	-37.5	25	10	10
		53	0									35	35	1	1	0	15													0	0							0	0		0	0		0	0	0	21	22	103
		53	0											1	1	1	15													0	1							50	50	90	50	175	95	25	-37.5	62.5	12	12	101
		54	0											1	1	0	15													0	0							-25	0		0	0		-25	0	25	12	12
		54	0											1	1	1	15													0	1							-575	0		-600	0		-575	-600	25	11	12
		54	0											1	1	2	15													1	1							-150	25	90	-125	0		-162.5	-125	37.5	16	14
		54	0											1	1	0	15													0	0							0	100	80	0	150	90	-50	-75	25	9	9	98
		55	0											1	1	0	15													0	0							-550	25	20	-550	0		-562.5	-550	12.5	18	18
		47	0											2	2	0	15													0	0							-575	0		-675	75	150	-575	-712.5	137.5	11	13
		47	0											2	2	0	15													0	0							-50	50	10	-25	50	10	-75	-50	25	14	14
		48	0											2	2	0	15													0	0							-325	325	180	-275	325	180	-487.5	-437.5	50	16	14
		50	0											2	2	0	15													0	0							-700	50	125	-700	25	30	-725	-712.5	12.5	11	12
		50	0									9	8	2	2	0	15													0	0							-550	0		-500	100	160	-550	-550	0	19	17	68
		50	0											2	2	0	15													0	0							-450	0		-450	0		-450	-450	0	18	17	84
		51	0											2	2	0	15													0	0							-450	125	85	-375	0		-512.5	-375	137.5	8	8
		51	0											2	2	0	12													0	0							-750	0		-800	0		-750	-800	50	18	18
		51	0									2	7	2	2	0	15													0	0							0	75	85	-50	0		-37.5	-50	12.5	17	15	116
		51	0											2	2	0	15													0	0							-325	0		-300	50	165	-325	-325	0	19	17	159
		52	0									12	15	2	2	1	15													0	0							-600	75	160	-600	75	180	-637.5	-637.5	0	18	15	111
		52	0									5	5	2	2	0	15													0	0							-50	75	90	-75	50	100	-87.5	-100	12.5	16	18	110
		52	0											2	2	0	15													0	0							-400	25	145	-425	25	20	-412.5	-437.5	25	14	13
		52	0											2	2	0	15													0	0							-275	50	155	-325	50	30	-300	-350	50	23	23	115
		53	0											2	2	1	15													0	1							-75	50	70	-50	50	90	-100	-75	25	11	12
		53	0									6	2	2	2	0	15													0	0							-200	75	80	-200	0		-237.5	-200	37.5	17	18	126
		53	0											2	2	1	15													0	1							-200	75	120	-225	0		-237.5	-225	12.5	12	12
		53	0											2	2	0	15													0	0							-675	100	70	-550	50	120	-725	-575	150	13	12
		54	0											2	2	0	15													0	0							-250	0		-225	50	60	-250	-250	0	12	13
		54	0											2	2	1	15													0	1							-200	75	85	-175	25	80	-237.5	-187.5	50	14	13
		54	0											2	2	0	15													0	0							-50	75	100	-25	50	80	-87.5	-50	37.5	17	16
		54	0											2	2	0	15													0	0							-75	50	35	-100	75	170	-100	-137.5	37.5	13	15
		45	0									12	11	3	3	2	15													1	1							-200	0		-200	0		-200	-200	0	13	18	99
		46	0											3	3	0	15													0	0							-550	250	170	-450	50	180	-675	-475	200	17	14
		46	0											3	3	0														0	0							175	75	180	250	75	180	137.5	212.5	75	14	17
		48	0											3	6	0	15													0	0							-900	100	30	-850	200	180	-950	-950	0	14	13	98
		50	0											3	3	0	15													0	0							-425	75	75	-350	50	150	-462.5	-375	87.5	16	16
		50	0											3	3	1	15													0	1							-50	0		-125	75	170	-50	-162.5	112.5	12	14	112
		51	0									3	3	3	5	0	9													0	0							-100	0		-50	0		-100	-50	50	13	13	72
		52	0											3	6	2	15													1	1							-350	25	15	-325	25	140	-362.5	-337.5	25	14	13
		52	0											3	3	0	15													0	0							-325	25	85	-350	0		-337.5	-350	12.5	15	17	80
		52	0									16	18	3	3	0	15													0	1							-575	50	25	-500	150	5	-600	-575	25	16	17	76
		52	0											3	6	0	15													0	0							-200	50	85	-250	0		-225	-250	25	11	10	93
		53	0									2	5	3	3	0	12													0	0
		53	0									6	8	3	3	0	12													0	0							25	25	180	50	75	180	12.5	12.5	0	16	16
		53	0											3	3	0	7													0	0							-825	25	135	-575	0		-837.5	-575	262.5	14	14
		54	0											3	3	2	8													1	1							-325	225	175	-300	150	175	-437.5	-375	62.5	13	14	112
		55	0											3	6	1	15													0	1							-375	75	80	-225	175	105	-412.5	-312.5	100	13	12
		55	0											3	4	0	8													0	0							-650	75	40	-650	0		-687.5	-650	37.5	20	19
		45	0											6	4	0	15													0	0							-825	25	60	-875	150	170	-837.5	-950	112.5	13	15
		48	0											4	4	1	15													0	1							-525	0		-525	0		-525	-525	0	15	15
		49	0									6	5	4	4	0	15													0	0							-1100	125	10	-1050	125	170	-1162.5	-1112.5	50	19	19	92
		49	0											4	4	0	15													0	0							-150	50	130	-175	50	80	-175	-200	25	11	11	68
		49	0											4	4	0	15													0	0							-150	0		-175	0		-150	-175	25	11	10	68
		50	0											4	4	0														0	0							-600	100	155	-600	100	180	-650	-650	0	16	17	121
		51	0											4	4	0	4													0	0							-675	0		-575	0		-675	-575	100	13	15	99
		52	0											4	4	1	15													0	1							-500	0		-450	50	170	-500	-475	25	16	16
		49	0											5	5	1	15													0	1							-875	75	25	-850	100	175	-912.5	-900	12.5	12	13	98
		46	0											6	6	0	15													0	0							-250	150	90	-325	100	90	-325	-375	50	21	21	93
		47	0											6	6	0	15													0	0							-800	100	15	-800	100	170	-850	-850	0	16	15	129
		49	0											6	6	0	12													0	0							-75	0		-125	75	90	-75	-162.5	87.5	15	15
		50	0											6	6	0	6													0	0							-175	50	90	-225	100	95	-200	-275	75	16	13
		50	0											6	6	0	15													0	0							-700	25	100	-650	0		-712.5	-650	62.5	12	12
		50	0											6	6	0	3													0	0							50	175	85	0	150	85	-37.5	-75	37.5	13	12
		50	0											6	6	0	5													0	0							25	75	100	-25	75	180	-12.5	-62.5	50	15	12
		50	0											6	6	0	15													0	0							-425	100	5	-400	0		-475	-400	75	19	20
		50	0											6	6	0	15													0	0							-525	50	90	-500	50	155	-550	-525	25	13	13
		51	0											6	6	1	12													0	1							-700	50	180	-775	0		-725	-775	50	14	14
		51	0											6	6	2	15													1	1							-600	125	180	-500	150	180	-662.5	-575	87.5	11	10	71
		51	0											6	6	0	15													0	0							-600	125	180	-500	125	180	-662.5	-562.5	100	11	10	71
		51	0											6	6	0	15													0	0							-25	0		0	50	165	-25	-25	0	13	14
		52	0											6	6	1	15													0	1							-75	50	70	-50	75	90	-100	-87.5	12.5	11	11
		52	0											6	6	0	15													0	0							25	250	90	50	250	90	-100	-75	25	18	18
		53	0											6	6	0	12													0	0							-325	0		-325	50	180	-325	-350	25	11	12
		53	0											6	6	0	8													0	0							-50	0		-50	0		-50	-50	0	12	12
		53	0											6	6	0	15													0	0							-50	100	90	0	125	90	-100	-62.5	37.5	13	13	91
		55	0									7	10	6	6	1	9													0	1							-725	100	5	-600	125	180	-775	-662.5	112.5	19	17
		55	0											6	6	0	12													0	0							25	0		75	0		25	75	50	17	16
		55	0											6	6	2	15													1	1							-1050	75	170	-1075	50	180	-1087.5	-1100	12.5	15	13
		55	0											6	6	0	15													0	1							-450	0		-450	75	160	-450	-487.5	37.5	16	20
		49	0											7	7	0	15													0	0							125	50	80	125	50	90	100	100	0	13	13
		46	0													0														0	0							-400	50	10	-275	50	10	-425	-300	125	15	14
		49	0													0	15													0	0							-700	0		-600	100	100	-700	-650	50	13	13	106
		49	0													1														0	1							-1300	100	70	-1200	100	80	-1350	-1250	100	14	14
		49	0													0														0	0							-1200	75	25	-1000	50	15	-1237.5	-1025	212.5	15	14	125
		49	0																																			275	75	75	100	50	105	237.5	75	162.5	18	17
		50	0													0														0	0							-100	0		-100	0		-100	-100	0	12	12
		50	0													0														0	0							-350	75	5	-400	50	175	-387.5	-425	37.5	14	13
		50	0													0														0	0							-175	0		-225	25	105	-175	-237.5	62.5	16	15
		50	0													1																						0	75	95	75	75	100	-37.5	37.5	75	16	13
		51	0																																			-375	0		-325	25	90	-375	-337.5	37.5	13	15
		51	0																																			-900	100	180	-950	0		-950	-950	0	12	11	93
		52	0													1	15													0	1							-500	0		-450	100	105	-500	-500	0	16	16
		52	0													0	15													0	0							-325	0		-350	0		-325	-350	25	16	15
		52	0													0	15													0	0							-250	25	80	-300	0		-262.5	-300	37.5	15	15
		53	0													0	15													0	0							-350	50	75	-425	50	100	-375	-450	75	18	17
		54	0													0														0	0							-575	75	15	-650	0		-612.5	-650	37.5	16	13
		55	0													0	15													0	0							-150	0		-100	0		-150	-100	50	14	12
		55	0													0														0	0							325	50	100	500	75	80	300	462.5	162.5	13	12
		50	0											0	0	0	15													0	0							-125	75	85	-125	75	90	-162.5	-162.5	0	11	10
		47	0											1	1	0	15													0	0							-300	75	85	-300	100	85	-337.5	-350	12.5	14	12
		48	0											1	1	0	15													0	0							-400	0		-375	0		-400	-375	25	14	13
		50	0											1	1	2	15													1	1							-575	25	70	-625	0		-587.5	-625	37.5	9	10
		51	0									35	35	1	1	0	15													0	0							-550	150	20	-475	100	160	-625	-525	100	17	15	93
		52	0											1	1	0	15													0	0							-175	50	60	-175	0		-200	-175	25	14	14	74
		53	0											1	1	0	15													0	0							-775	125	40	-650	100	150	-837.5	-700	137.5	14	15
		53	0											1	1	1	15													0	1							-50	0		-75	0		-50	-75	25	8	10
		46	0											2	2	0	15													0	0							-225	150	105	-450	100	90	-300	-500	200	17	18
		47	0											2	2	0	15													0	0							-650	100	180	-550	175	180	-700	-637.5	62.5	19	17
		47	0											2	2	2	15													1	1							-500	175	10	-450	400	180	-587.5	-650	62.5	24	24
		48	0											6	2	0	15													0	0							-875	125	180	-800	150	5	-937.5	-875	62.5	19	14	94
		49	0											2	2	1	3													0	1							-400	25	140	-450	50	90	-412.5	-475	62.5	20	18	126
		49	0											2	2	0	15													0	0							-550	100	15	-525	75	10	-600	-562.5	37.5	17	15
		49	0											2	2	1	15													0	0							-350	0		-350	0		-350	-350	0	14	14
		50	0											2	2	0	8													0	0							-250	0		-275	0		-250	-275	25	12	12
		55	0											2	2	1	15													0	1							0	50	70	0	50	90	-25	-25	0	14	13
		44	0									4	4	3	6	1	15													0	1							-525	50	180	-375	50	180	-550	-400	150	18	16
		45	0											3	3	0	15													0	0							-200	400	180	-275	300	180	-400	-425	25	10	10
		47	0											3	3	1	15													0	1							-800	75	50	-700	100	140	-837.5	-750	87.5	21	19	107
		47	0											3	3	0	15													0	0							-125	50	90	-125	50	100	-150	-150	0	16	15
		48	0											3	3	1	15													0	1							-325	0		-275	50	175	-325	-300	25	14	14
		49	0											3	3	1	15													0	1							-325	250	180	-450	0		-450	-450	0	18	15
		50	0									4	3	3	6	0	15													0	0							-250	50	110	-175	100	85	-275	-225	50	12	11
		50	0									11	11	3	3	0	15													0	0							-550	50	70	-550	50	140	-575	-575	0	16	18	105
		50	0											3	4	0														0	0							-650	75	15	-525	75	20	-687.5	-562.5	125	16	16
		51	0											3	3	0	15													0	0							-25	25	100	0	25	75	-37.5	-12.5	25	14	14
		52	0									9	7	3	3	1	15													0	1							125	150	90	25	175	90	50	-62.5	112.5	14	12
		52	0											3	3	0	15													0	0							-450	50	160	-450	75	20	-475	-487.5	12.5	15	16
		47	0											4	4	2	8													1	1							-325	0		-325	0		-325	-325	0	14	15
		48	0											4	4	1	12													0	1							25	50	60	100	150	150	0	25	25	9	6
		50	0											4	4	1	4													0	1							0	50	180	25	0		-25	25	50	10	11
		50	0											4	4	0	15													0	0							-150	0		-150	25	180	-150	-162.5	12.5	14	12
		51	0											4	4	0	12													0	0							-100	125	90	-125	125	90	-162.5	-187.5	25	17	17
		45	0											6	6	1	15													0	1							-400	50	150	-400	75	0	-425	-437.5	12.5	16	16	104
		46	0											6	6	0	15													0	0							-350	50	175	-325	100	180	-375	-375	0	14	15	97
		47	0											6	6	1	15													0	1							-700	100	150	-675	50	20	-750	-700	50	13	15	108
		47	0											6	6	1	15													0	1							-50	25	110	-50	50	75	-62.5	-75	12.5	16	15
		47	0											6	6	0	15													0	0							-50	25	105	-75	25	75	-62.5	-87.5	25	16	18
		48	0											6	6	1	12													0	1							-650	0		-650	0		-650	-650	0	14	14
		48	0											6	6	0	15													0	0							-250	0		-225	0		-250	-225	25	11	12
		48	0											6	6	0	15													0	0							-825	25	30	-825	0		-837.5	-825	12.5	15	15
		49	0											6	6	0	15													0	0							-325	50	160	-425	50	20	-350	-450	100	16	15
		49	0											6	6	0	14													0	0							-900	100	10	-650	150	180	-950	-725	225	20	19
		49	0											6	6	0	15													0	0							-350	50	135	-225	50	180	-375	-250	125	13	14
		49	0											6	6	0	15													0	0							150	75	110	125	25	95	112.5	112.5	0	13	15
		50	0											6	6	1	15													0	1							-225	0		-175	0		-225	-175	50	17	20
		50	0											6	6	0	15													0	0							-575	75	170	-700	50	180	-612.5	-725	112.5	9	9
		50	0											6	6	1	15													0	1							-200	100	155	-275	125	20	-250	-337.5	87.5	12	12
		50	0											6	6	1	15													0	1							-525	0		-525	50	35	-525	-550	25	11	14
		51	0											6	6	1	15													0	1							-725	50	155	-650	75	150	-750	-687.5	62.5	10	10	124
		51	0											6	6	0	15													0	0							-325	75	45	-325	50	120	-362.5	-350	12.5	16	13
		52	0									9	7	6	6	0	15													0	0							150	150	90	25	150	90	75	-50	125	11	13
		53	0											6	6	0	15													0	0							-250	250	180	-225	150	180	-375	-300	75	13	11
		53	0											6	6	0	15													0	0							-425	0		-425	50	85	-425	-450	25	12	14	106
		55	0											6	6	0	15													0	0							-300	0		-275	0		-300	-275	25	14	15
		55	0											6	6	0	15													0	0							-25	0		-50	0		-25	-50	25	13	13	118
		52	0											8	8	0	20													0	0							-675	50	100	-725	100	180	-700	-775	75	14	16
		45	0																											0	0							525	75	115	325	100	170	487.5	275	212.5	19	17
		47	0													0	15													0	0							-1150	100	165	-1250	275	180	-1200	-1387.5	187.5	16	15
		47	0													0	15													0	0							-650	75	90	-550	75	80	-687.5	-587.5	100	17	14
		47	0													0	15													0	0							-550	75	180	-525	25	45	-587.5	-537.5	50	16	18
		47	0																																			-150	0		-150	0		-150	-150	0	16	16	51
		48	0													0														0	0							-75	200	80	-75	150	80	-175	-150	25	16	14
		48	0													0	15													0	0							-200	50	85	-250	0		-225	-250	25	10	10	93
		49	0													0	15													0	0							-200	100	170	-150	75	170	-250	-187.5	62.5	16	15
		49	0													0	15													0	0							-625	50	15	-650	25	175	-650	-662.5	12.5	16	15
		49	0																																			-550	50	20	-550	50	155	-575	-575	0	14	18
		49	0													1														0	1							-375	100	95	-375	100	55	-425	-425	0			129
		49	0													0														0	0							-525	75	10	-450	100	10	-562.5	-500	62.5	18	18
		50	0													1	15													0	1							-550	0		-550	0		-550	-550	0	16	16
		50	0													0														0	0							-650	75	180	-775	0		-687.5	-775	87.5
		50	0													0														0	0							50	75	105	25	100	55	12.5	-25	37.5	11	12
		50	0																																			0	100	90	0	150	90	-50	-75	25	16	17
		52	0													0	15													0	0							-125	100	170	-175	125	180	-175	-237.5	62.5	16	13
		52	0													1	15													0	1							-450	125	170	-425	125	175	-512.5	-487.5	25	12	12
		52	0													1														0	1							-175	75	80	-150	50	60	-212.5	-175	37.5	10	10
		52	0													0														0	0							50	125	70	75	100	110	-12.5	25	37.5	15	16	113
		52	0													0														0	0							-675	75	70	-500	125	90	-712.5	-562.5	150	17	13
		53	0													0	15													0	0							-350	0		-350	0		-350	-350	0	18	15
		53	0													0	15													0	0							-600	75	10	-600	50	10	-637.5	-625	12.5	18	17
		55	0													0	15													0	0							-900	50	70	-900	100	110	-925	-950	25	20	20	123
		45	0											0	0	2	8													1	1							-700	125	165	-1000	50	130	-762.5	-1025	262.5	14	13
		45	0											0	0	0	15													0	0							-900	0		-900	0		-900	-900	0	15	15	73
		45	0									2	5	0	0	1	15													1	1							75	150	90	25	0		0	25	25	13	13
		47	0											0	0	0	15													0	0							0	75	55	-25	25	120	-37.5	-37.5	0	17	17
		51	0											0	0	0	15													0	0
		41	0											1	1	0	15													0	0							-650	100	5	-800	100	160	-700	-850	150	18	18	89
		46	0											1	1	1	15													0	1							-100	50	100	-150	0		-125	-150	25	16	18
		46	0									20	22	3	1	0	15													0	0							-300	100	180	-250	125	180	-350	-312.5	37.5	15	14
		48	0											1	1	0	15													0	0							0	0		25	0		0	25	25	17	18
		48	0									5	2	1	1	1	15													0	1							-100	0		-100	0		-100	-100	0	12	11	78
		49	0											1	1	0	15													0	0							-350	0		-325	75	160	-350	-362.5	12.5	17	14
		52	0									10	8	1	1	0	15													0	0							-50	50	80	-75	0		-75	-75	0	13	12	118
		53	0									35	35	1	1	1	15													0	1							25	0		-25	25	85	25	-37.5	62.5	16	16	134
		54	0									12	13	3	1	0	15													0	0							-25	175	80	-50	150	80	-112.5	-125	12.5	15	19	92
		43	0											2	2	0	15													0	0							-75	100	90	-50	150	80	-125	-125	0	12	13	134
		44	0											2	2	0	15													0	0							-125	75	100	-50	0		-162.5	-50	112.5	11	13	82
		45	0											2	2	0	15													0	0							-500	25	150	-350	75	135	-512.5	-387.5	125	13	11
		45	0											2	2	0	8													0	0							-75	100	180	-50	0		-125	-50	75	12	13	119
		45	0											2	2	1	15													0	1							-650	300	15	-700	275	170	-800	-837.5	37.5	12	13
		45	0											2	6	0	6													0	0							-725	150	160	-900	100	25	-800	-950	150	12	13
		45	0											2	2	0	15													0	0							-25	25	80	-50	0		-37.5	-50	12.5	14	11
		45	0											2	2	0	15													0	0							-50	75	160	-250	50	75	-87.5	-275	187.5	10	11
		46	0									7	15	2	2	0	15													0	0							-875	25	95	-800	0		-887.5	-800	87.5	14	14
		46	0											2	6	0	15													0	0							-300	100	180	-300	0		-350	-300	50	18	18
		46	0											2	2	0	8													0	0							-800	25	180	-775	25	175	-812.5	-787.5	25	14	12
		46	0											2	6	0	15													0	0							0	0		0	0		0	0	0	12	14	119
		47	0											2	2	1	15													1	1							-800	125	170	-700	150	180	-862.5	-775	87.5	14	13
		48	0											2	6	0	15													0	0							-75	50	90	-100	0		-100	-100	0	12	12	98
		48	0									8	8	2	2	1	15													0	1							-575	0		-400	0		-575	-400	175	13	15
		52	0											2	2	1	12													0	1							-900	0		-850	0		-900	-850	50	16	14
		54	0											2	2	0	5													0	0							-50	0		-100	25	80	-50	-112.5	62.5	17	18	118
		54	0											2	2	0	15													0	0							0	50	75	0	50	105	-25	-25	0	19	18
		54	0											2	2	0	15													0	0							-950	150	20	-675	75	110	-1025	-712.5	312.5	19	19	117
		43	0											6	3	0	15													0	0							-100	50	150	-100	0		-125	-100	25	19	17	115
		45	0											3	3	0	15													0	0							-100	75	100	-150	25	100	-137.5	-162.5	25	17	19
		45	0											3	3	0	15													0	0							-375	0		-325	25	135	-375	-337.5	37.5	15	17	120
		45	0											3	3	0	15													0	0							-50	0		-50	0		-50	-50	0	19	18	137
		46	0									22	19	3	3	0	15													0	0							-75	0		-125	0		-75	-125	50	11	11	112
		46	0											3	3	0	15													0	0							-325	25	165	-275	0		-337.5	-275	62.5	16	16	81
		47	0											3	3	1	15													0	1							-200	0		-175	25	160	-200	-187.5	12.5	11	11
		48	0											3	3	0	15													0	0							-400	125	180	-425	125	170	-462.5	-487.5	25	13	14
		48	0											3	5	0	15													0	0							-200	0		-175	0		-200	-175	25	10	11
		48	0											3	3	0	15													0	0							-125	50	110	-125	50	75	-150	-150	0	12	13
		49	0											3	6	0	12													0	0							-475	0		-575	0		-475	-575	100	15	15
		51	0											3	3	1														0	1							50	50	90	50	50	100	25	25	0	13	13	118
		53	0											3	3	1	12													0	1							-725	0		-750	0		-725	-750	25	10	10
		54	0											3	3	0	12													0	0							-275	0		-275	0		-275	-275	0	12	14
		54	0											3	3	0	15													0	0							-375	125	180	-375	50	10	-437.5	-400	37.5	13	14
		45	0											4	4	0	15													0	0							-300	50	70	-375	25	70	-325	-387.5	62.5	12	13
		49	0											4	4	2	15													1	1							-350	75	180	-375	100	180	-387.5	-425	37.5	11	13	120
		42	0											6	6	0	15													0	0							-75	100	90	-50	150	80	-125	-125	0	15	15	134
		44	0											6	6	0	15													0	0							-275	50	10	-175	100	180	-300	-225	75	14	14
		45	0									28	35	6	6	0	6													0	0							-225	25	60	-225	0		-237.5	-225	12.5	16	16
		45	0											6	6	0	12													0	0							-1175	125	80	-1000	100	90	-1237.5	-1050	187.5	19	20
		45	0											6	6	0	15													0	0							-500	75	90	-500	100	100	-537.5	-550	12.5	15	15
		45	0											6	6	0	15													0	0							25	50	100	75	0		0	75	75	20	20
		45	0											6	6	0	15													0	0							-325	200	10	-325	175	10	-425	-412.5	12.5	13	16
		46	0											6	6	0	5													0	0							-250	125	180	-225	50	170	-312.5	-250	62.5	10	10
		46	0											6	6	0	15													0	0							-250	50	165	-225	125	5	-275	-287.5	12.5
		47	0											6	6	1	4													0	1							-500	50	160	-500	0		-525	-500	25	13	17
		47	0											6	6	0	8													0	0							-300	0		-425	0		-300	-425	125	9	10	90
		47	0											6	6	0	6													0	0							-550	75	15	-500	125	170	-587.5	-562.5	25	12	14
		47	0											6	6	0	15													0	0							-350	50	10	-300	0		-375	-300	75	21	20
		47	0											6	6	0	15													0	0							0	25	100	0	25	180	-12.5	-12.5	0	16	17	87
		47	0									20	22	6	6	0	15													0	0							-400	125	170	-300	150	170	-462.5	-375	87.5	14	16
		48	0											6	6	0	15													0	0							-450	50	170	-425	0		-475	-425	50	12	13
		48	0											6	6	0	15													0	0							-475	75	80	-475	75	130	-512.5	-512.5	0	14	14	100
		49	0											6	6	0	15													0	0							-250	50	80	-325	0		-275	-325	50	19	19	96
		49	0											6	6	0	15													0	0							-100	0		-25	50	10	-100	-50	50	16	16	97
		50	0											6	6	0	8													0	0							-350	75	90	-350	25	80	-387.5	-362.5	25	18	18
		50	0											6	6	0	15													0	0							-975	0		-825	75	180	-975	-862.5	112.5	16	15
		50	0									6	13	6	6	1	15													0	0							-125	25	70	-150	0		-137.5	-150	12.5	12	13	82
		50	0											6	6	0	15													0	0							-375	50	35	-450	50	150	-400	-475	75	17	16	118
		51	0											6	6	0	15													0	0							25	100	95	0	50	100	-25	-25	0	17	14
		52	0											6	6	0	15													0	0							-400	125	170	-400	175	180	-462.5	-487.5	25	17	19
		53	0											6	6	1	15													0	1							-975	0		-700	150	15	-975	-775	200	14	14
		54	0											6	6	1	15													0	1							-550	100	100	-575	0		-600	-575	25	13	13
		46	0									24	19	7	7	0	3													0	0							-50	0		-75	25	80	-50	-87.5	37.5	10	10	82
		47	0											7	7	0	15													0	0							-675	0		-650	50	160	-675	-675	0	14	13
		44	0											8	8	0	20													0	0							-425	100	160	-500	25	180	-475	-512.5	37.5	12	14
		45	0											8	8	0	20													0	0							-450	25	15	-425	150	165	-462.5	-500	37.5	19	19
		48	0											8	8	2	8													1	1							-450	100	180	-550	225	180	-500	-662.5	162.5	14	16	106
		40	0													0	8													0	0							-550	0		-375	0		-550	-375	175	16	15
		43	0													1																						-25	150	85	-50	125	75	-100	-112.5	12.5	13	13	134
		45	0													0	15													0	0							-500	50	110	-525	50	90	-525	-550	25	11	12
		45	0													1														0	1							-1400	150	20	-1450	100	180	-1475	-1500	25	16	15
		46	0													1														0	1							-375	50	180	-375	75	180	-400	-412.5	12.5	14	16
		46	0													0	15													0	0							50	0		25	0		50	25	25	14	13
		47	0																																			-1150	0		-1200	50	30	-1150	-1225	75
		47	0													0														0	0							-225	50	30	-200	50	140	-250	-225	25	11	11	100
		47	0													0														0	0							25	25	40	50	25	110	12.5	37.5	25	14	12
		48	0													0	15													0	0							-500	100	20	-575	75	180	-550	-612.5	62.5	11	14	93
		48	0													0	15													0	0							-650	0		-475	25	80	-650	-487.5	162.5	16	14
		48	0																																			0	50	90	25	25	65	-25	12.5	37.5	16	13
		48	0													0														0	0							-150	0		-700	0		-150	-700	550	11	12
		49	0													0	15													0	0							-150	50	170	-225	50	170	-175	-250	75	12	13
		49	0																																			-150	50	80	-175	0		-175	-175	0	15	15
		50	0													0	15													0	0							-575	0		-600	0		-575	-600	25	16	14
		50	0													0														0	0							-100	0		-75	0		-100	-75	25	8	9
		53	0																																			-425	0		-425	0		-425	-425	0	14	13
		54	0													0														0	0							50	0		0	25	90	50	-12.5	62.5	14	14
		55	0													0														0	0							-50	0		-75	0		-50	-75	25	14	14
		44	0									16	24	1	1	0	15													0	0							-100	0		-100	0		-100	-100	0	14	14	86
		45	0											1	1	0	15													0	0							-450	75	165	-425	50	5	-487.5	-450	37.5	13	15
		45	0											1	1	0	15													0	0							-125	75	65	-75	25	95	-162.5	-87.5	75	17	18
		46	0									4	4	1	1	1	15													0	1							-275	0		-300	25	80	-275	-312.5	37.5	13	13
		46	0											1	1	0	15													0	0							-550	25	160	-550	75	180	-562.5	-587.5	25	17	17
		47	0											1	1	1	15													0	1							-675	0		-575	0		-675	-575	100	11	12
		48	0											1	1	0	15													0	0							-250	150	180	-325	200	180	-325	-425	100	14	14
		43	0									9	3	2	2	0	15													0	0							-75	75	80	-125	0		-112.5	-125	12.5	14	14
		44	0											2	2	2	15													1	1							-200	0		-175	25	165	-200	-187.5	12.5	15	15
		45	0											2	2	2	15													1	1							-475	175	180	-450	175	180	-562.5	-537.5	25	18	21
		45	0											2	2	2	15													1	1							-600	0		-500	0		-600	-500	100	16	16
		47	0											2	2	0	15													0	0							-800	100	10	-900	25	170	-850	-912.5	62.5	12	11	70
		47	0									5	8	4	2	1	15													0	1							-250	50	75	-225	50	90	-275	-250	25	10	12
		51	0											2	2	0	15													0	0							-425	100	60	-425	0		-475	-425	50	10	13
		55	0											2	2	0	15													0	0							-50	75	90	-75	75	95	-87.5	-112.5	25	17	18
		45	0											6	3	0	15													0	0							-550	75	85	-650	50	90	-587.5	-675	87.5	17	17
		46	0									1	5	3	6	1	5													0	1							25	25	80	-50	50	100	12.5	-75	87.5	16	16	114
		46	0									9	11	3	3	0	15													0	0							-175	0		-150	0		-175	-150	25	15	14
		46	0											3	3	1	15													0	1							50	50	85	150	300	15	25	0	25	15	15
		47	0											3	3	1	15													0	1							-225	75	70	-200	75	110	-262.5	-237.5	25	14	13
		47	0											3	3	0	15													0	0							-100	50	180	-100	0		-125	-100	25	12	12	111
		49	0											3	3	0	12													0	0							-100	25	95	-125	0		-112.5	-125	12.5
		49	0									5	7	3	3	0	15													0	0							25	75	90	50	75	100	-12.5	12.5	25	17	15	117
		44	0											4	4	0	15													0	0							-400	0		-600	0		-400	-600	200	17	17
		44	0											4	4	0	5													0	0							-925	75	15	-750	150	10	-962.5	-825	137.5	12	11
		47	0											4	4	0	15													0	0							-525	75	30	-550	0		-562.5	-550	12.5	14	16
		47	0											4	4	0	5													0	0							-600	75	120	-275	125	5	-637.5	-337.5	300	17	17
		48	0											4	4	0	12													0	0							-350	75	90	-350	0		-387.5	-350	37.5	14	15
		54	0											4	4	0	11													0	0							25	0		150	25	120	25	137.5	112.5	12	11
		53	0											5	5	0	15													0	0							-1350	75	150	-1425	100	180	-1387.5	-1475	87.5	16	14
		43	0											6	6	0	3													0	0							-500	125	5	-425	0		-562.5	-425	137.5	16	18
		44	0											6	6	2	2													1	1							-850	200	180	-775	225	180	-950	-887.5	62.5	14	14
		45	0											6	6	0	12													0	0							0	50	90	-50	0		-25	-50	25	15	15
		45	0											6	6	0	15													0	0							-25	25	15	-50	0		-37.5	-50	12.5	20	19
		45	0											6	6	0	15													0	0							-100	50	75	-125	50	80	-125	-150	25	13	13
		47	0											6	6	0	6													0	0							-125	0		-100	0		-125	-100	25	16	14
		47	0											6	6	0	12													0	0							-500	50	170	-675	50	10	-525	-700	175	16	17
		47	0											6	6	0	15													0	0							0	75	120	0	50	70	-37.5	-25	12.5	14	15	80
		48	0											6	6	2	15													1	1							-100	0		-125	0		-100	-125	25	13	14
		48	0											6	6	0	5													0	0							-475	25	95	-500	25	25	-487.5	-512.5	25	14	14
		53	0											6	6	0	15													0	0							-25	0		0	50	90	-25	-25	0	16	15
		54	0											6	6	0	15													0	0							-1200	100	90	-1200	150	120	-1250	-1275	25	15	15
		46	0											7	7	0	15													0	0							-750	100	15	-875	25	15	-800	-887.5	87.5	12	12	70
		41	0													0	8													0	0							-325	25	165	-300	25	180	-337.5	-312.5	25	14	16
		43	0													1	15													0	1							-300	0		-150	50	175	-300	-175	125	11	10
		43	0																																			-700	100	10	-725	50	170	-750	-750	0
		44	0																																			-50	0		-75	0		-50	-75	25	18	17
		44	0													0														0	0							-400	50	20	-450	25	165	-425	-462.5	37.5	13	16
		45	0													0	15													0	0							-250	0		-250	0		-250	-250	0	14	18
		46	0													0	15													0	0							-250	0		-250	0		-250	-250	0	17	17
		46	0													0	15													0	0							-700	0		-650	0		-700	-650	50	13	13
		46	0													0														0	0							-700	300	180	-700	300	180	-850	-850	0	15	10
		46	0													0														0	0							25	25	80	50	25	135	12.5	37.5	25	15	13
		47	0													0	15													0	0							-425	0		-400	50	170	-425	-425	0	16	18
		47	0													0														0	0							-350	0		-150	75	180	-350	-187.5	162.5	16	15	112
		49	0													0	15													0	0							-675	50	10	-700	50	170	-700	-725	25	19	18
		49	0													0	15													0	0							-150	25	110	-150	25	50	-162.5	-162.5	0
		49	0													1														0	1							-500	50	40	-400	0		-525	-400	125	14	16
		49	0													1														0	1							-50	75	80	-100	50	80	-87.5	-125	37.5	16	15
		51	0													0	15													0	0							-300	0		-325	0		-300	-325	25	12	11
		41	0											1	1	2	15													1	1							-750	100	70	-1000	175	170	-800	-1087.5	287.5	13	14
		41	0											1	1	0	15													0	0							-150	0		-150	0		-150	-150	0	16	14
		41	0									8	8	1	1	0	15													0	0							-650	175	180	-600	150	180	-737.5	-675	62.5	19	20	75
		43	0											1	1	0	15													0	0							0	125	90	0	50	90	-62.5	-25	37.5	16	16
		43	0											1	1	2	15													1	1							-550	200	25	-650	650	160	-650	-975	325	11	13	98
		44	0											1	1	0	8													0	0							-75	75	90	-25	50	80	-112.5	-50	62.5	15	17
		45	0											1	1	0	15													0	0							-475	50	180	-350	100	180	-500	-400	100	14	18
		46	0											1	1	2	15													1	1							-150	0		-125	0		-150	-125	25	17	15
		47	0									4	19	1	1	0	15													0	0							-550	50	180	-450	50	170	-575	-475	100	12	11	80
		46	0											2	2	0	15													0	0							0	0		0	0		0	0	0	19	17	153
		46	0											2	2	0	15													0	0							-350	50	150	-225	50	25	-375	-250	125	22	20	125
		47	0											2	2	1	15													0	1							-600	75	160	-625	100	165	-637.5	-675	37.5	12	11
		47	0											2	6	1	15													0	1							-975	275	10	-925	225	180	-1112.5	-1037.5	75	12	10
		47	0											2	2	1	15													0	1							-300	0		-275	0		-300	-275	25	13	13
		48	0											2	2	2	12													1	1							-600	25	145	-475	100	165	-612.5	-525	87.5	13	13
		44	0											3	7	0	12													0	0							100	25	70	125	25	100	87.5	112.5	25	15	17
		45	0											3	3	0	5													0	0							-150	125	80	-175	50	90	-212.5	-200	12.5	25	24	98
		46	0											3	3	0	5													0	0							-650	175	180	-650	100	180	-737.5	-700	37.5	15	16
		46	0											3	3	0	15													0	0							-475	0		-475	25	5	-475	-487.5	12.5	16	17
		46	0											3	3	1	15													0	1							-350	200	160	-325	175	10	-450	-412.5	37.5	10	11
		49	0											5	3	0	8													0	0							-900	75	180	-850	125	180	-937.5	-912.5	25	15	15
		50	0											3	3	0	15													0	0							-300	0		-350	75	115	-300	-387.5	87.5	17	16	107
		50	0											3	3	1	15													0	1							-50	0		-50	0		-50	-50	0	10	8
		44	0											4	4	0	15													0	0							75	0		100	50	30	75	75	0	14	11
		44	0											4	4	0	8													0	0							-450	100	170	-425	50	170	-500	-450	50	18	18
		44	0											4	6	1	15													0	1							-700	0		-650	50	180	-700	-675	25	12	12
		45	0											4	4	0	8													0	0							-200	25	180	-200	0		-212.5	-200	12.5	17	17
		50	0											4	4	0	15													0	0							50	50	100	100	125	90	25	37.5	12.5	12	18	126
		40	0									28	23	6	6	0	15													0	0							0	100	85	-25	100	95	-50	-75	25	16	17	73
		41	0											6	6	0	6													0	0							-425	0		-425	25	95	-425	-437.5	12.5	18	19
		42	0											6	6	0	15													0	0							-725	0		-750	0		-725	-750	25	15	15
		43	0											6	6	0	15													0	0							-525	0		-450	0		-525	-450	75	19	17
		45	0											6	6	0	15													0	0							-475	175	180	-300	125	180	-562.5	-362.5	200	8	7
		46	0											6	6	0	15													0	0							-100	0		-125	0		-100	-125	25	12	13
		46	0											6	6	0	15													0	0							-375	75	100	-375	100	80	-412.5	-425	12.5	14	17	89
		46	0											6	6	0	15													0	0							0	50	100	25	0		-25	25	50	12	10
		46	0											6	6	0	15													0	0							-375	75	100	-375	100	80	-412.5	-425	12.5	14	17	95
		47	0											6	6	0	15													0	0							0	0		0	0		0	0	0	14	15
		48	0											6	6	0	15													0	0							-100	75	90	0	75	75	-137.5	-37.5	100	15	16
		53	0											6	6	0	15													0	0							50	50	90	50	50	100	25	25	0	13	13	118
		42	0											7	7	1	12													0	1							-525	0		-450	0		-525	-450	75	19	17
		42	0													1														0	1							-725	0		-750	0		-725	-750	25	15	15
		43	0													0														0	0							25	125	85	25	125	85	-37.5	-37.5	0	21	21	119
		44	0													0	15													0	0							-425	0		-450	0		-425	-450	25	15	13
		44	0																																			-575	100	70	-600	50	95	-625	-625	0	16	16
		45	0													0														0	0							-175	0		-150	75	95	-175	-187.5	12.5	19	18
		45	0													0	15													0	0							-225	150	180	-200	100	180	-300	-250	50	16	16
		46	0													0	15													0	0							-400	75	180	-400	0		-437.5	-400	37.5	10	9
		46	0													0														0	0							0	0		-25	0		0	-25	25	17	20
		47	0													0	15													0	0							-25	0		0	0		-25	0	25	12	16
		47	0													1	15													0	0							-300	75	90	-400	50	90	-337.5	-425	87.5	16	16
		47	0													0														0	0							-350	50	140	-350	50	60	-375	-375	0	17	15
		47	0													2														1	1							-650	50	180	-575	50	10	-675	-600	75	13	14
		47	0																																			-100	0		-150	0		-100	-150	50	13	12
		49	0													1	15													0	1							-75	300	85	-125	225	90	-225	-237.5	12.5	11	10
		49	0																																			-600	75	80	-525	75	80	-637.5	-562.5	75	12	12
		49	0													0														0	0							-400	150	85	-500	50	115	-475	-525	50	10	9
		49	0													0														0	0							-425	0		-425	25	20	-425	-437.5	12.5	15	17	132
		50	0																																			-550	50	180	-550	50	180	-575	-575	0	14	14
		51	0													0	15													0	0							-1000	125	10	-975	150	170	-1062.5	-1050	12.5	15	18
		52	0													0														0	0							50	50	90	50	50	100	25	25	0	15	13	118
		44	0									35	35	0	0	2	15													1	1							-125	0		-125	0		-125	-125	0	18	18
		49	0											0	0	0	15													0	0							50	125	105	50	200	80	-12.5	-50	37.5	15	17
		42	0									6	5	1	1	0	8													0	0							-800	0		-750	0		-800	-750	50	11	12	105
		42	0									34	21	1	1	1	15													0	1							0	0		0	0		0	0	0	17	17	100
		43	0									19	29	1	1	2	15													1	1							-175	250	160	-325	75	15	-300	-362.5	62.5	14	14
		44	0									26	26	1	1	1	15													0	1							-700	0		-650	0		-700	-650	50	18	19	111
		45	0									18	11	1	1	0	15													0	0							-750	100	180	-725	150	145	-800	-800	0	16	17	119
		45	0											1	1	0	15													0	0							-100	25	170	-100	25	180	-112.5	-112.5	0	17	16
		47	0											1	1	1	8													0	1							75	0		75	0		75	75	0	11	9
		48	0									3	2	1	1	1	15													0	1							-425	50	160	-525	25	20	-450	-537.5	87.5	15	16	131
		40	0											2	2	0	15													0	0							-100	25	160	25	50	180	-112.5	0	112.5	15	14	112
		43	0											2	2	0	15													0	0							-550	50	75	-625	0		-575	-625	50	11	11	84
		45	0											2	4	1	8													0	1							-775	25	35	-900	25	165	-787.5	-912.5	125	11	11	94
		46	0											2	2	0	12													0	0							-475	0		-400	0		-475	-400	75	14	14
		47	0									20	11	2	2	2	7													1	1							-75	0		-50	50	95	-75	-75	0	11	10
		47	0									30	30	2	2	0	5													0	0							-400	0		-425	0		-400	-425	25	15	18	80
		42	0											3	3	0	15													0	0							-375	150	10	-425	50	145	-450	-450	0	13	14
		42	0											3	3	0	15													0	0							-650	100	175	-450	100	5	-700	-500	200
		42	0											3	3	0	8													0	0							-525	25	170	-425	150	170	-537.5	-500	37.5	15	15
		43	0									6	6	3	6	1	12													0	1							-325	75	180	-400	50	175	-362.5	-425	62.5	14	15
		44	0											3	3	0	15													0	0							-100	0		-200	0		-100	-200	100	14	14
		44	0											3	3	0	12													0	0							-50	0		-25	0		-50	-25	25	14	11	125
		44	0											3	3	1	15													0	1							-700	100	90	-500	150	80	-750	-575	175	15	15
		47	0											4	4	0	15													0	0							-450	0		-450	0		-450	-450	0	20	19
		42	0											6	6	0	7													0	0							-475	0		-500	0		-475	-500	25	17	19
		42	0											6	6	0	15													0	0							-325	75	180	-250	100	180	-362.5	-300	62.5	13	13
		42	0											6	6	0	15													0	0							-275	125	175	-700	225	15	-337.5	-812.5	475	15	14
		43	0											6	6	1	12													0	1							150	50	40	225	25	155	125	212.5	87.5	15	13
		43	0											6	6	0	8													0	0							-25	0		-25	0		-25	-25	0	16	15
		43	0											6	6	0	15													0	0							-700	0		-725	0		-700	-725	25	18	18
		44	0											6	6	0	15													0	0							-500	100	80	-600	50	90	-550	-625	75	14	15
		44	0											6	6	0	15													0	0							-625	0		-625	50	180	-625	-650	25	14	12
		44	0											6	6	0	15													0	0							-600	0		-600	0		-600	-600	0	15	15
		45	0											6	6	0	15													0	0							-25	0		-50	0		-25	-50	25	12	13
		46	0											6	6	0	15													0	0							-525	275	180	-525	300	180	-662.5	-675	12.5	17	18
		46	0											6	6	0	15													0	0							-50	0		-50	0		-50	-50	0	9	9
		47	0											6	6	0	5													0	0							-450	0		-450	0		-450	-450	0	20	19
		48	0											6	6	0	15													0	0							125	75	80	200	150	90	87.5	125	37.5	11	11	98
		48	0											6	6	0	15													0	0							0	50	180	0	0		-25	0	25	15	13
		53	0											6	6	0	15													0	0							50	25	85	25	50	90	37.5	0	37.5	14	15
		54	0									17	10	7	7	2	15													1	1							-325	0		-325	0		-325	-325	0	15	14
		41	0													0	15													0	0							-550	0		-550	0		-550	-550	0	14	17
		42	0													0	15													0	0							-650	50	170	-750	25	20	-675	-762.5	87.5	14	13
		43	0													0	15													0	0							-525	75	10	-400	150	170	-562.5	-475	87.5	17	18
		43	0													1														0	1							-700	50	30	-750	0		-725	-750	25	19	21
		43	0																																			-675	0		-625	0		-675	-625	50	14	15
		44	0													0	15													0	0							-200	75	180	-225	25	170	-237.5	-237.5	0	18	17
		44	0													0	15													0	0							-425	0		-275	25	170	-425	-287.5	137.5
		44	0													0	15													0	0							-425	0		-275	25	170	-425	-287.5	137.5
		45	0													0	15													0	0							-500	0		-400	50	170	-500	-425	75	15	15
		45	0													0	15													0	0							-475	50	160	-550	50	180	-500	-575	75	15	15
		46	0													1	15													0	1							-300	75	180	-225	75	180	-337.5	-262.5	75	14	14
		47	0													0	15													0	0							-225	0		-200	0		-225	-200	25	15	13
		47	0													0	15													0	0							-225	25	110	-300	0		-237.5	-300	62.5	14	18
		40	0											0	0	0	15													0	0							0	75	85	50	50	75	-37.5	25	62.5	19	17
		42	0											0	0	0	10													0	0							-1150	0		-1150	0		-1150	-1150	0	13	14	84
		44	0											0	2	0	15													1	1							-125	150	10	-100	100	155	-200	-150	50	16	13
		42	0									25	25	1	1	2	15													1	1							-325	125	180	-325	175	170	-387.5	-412.5	25	10	14	111
		42	0											1	1	0	15													0	0							-525	75	20	-500	100	170	-562.5	-550	12.5	16	16
		42	0											1	1	1	15													0	1							100	50	95	100	50	70	75	75	0	14	10
		43	0											1	1	1	15													0	1							-500	175	5	-500	175	175	-587.5	-587.5	0	15	11
		45	0											1	1	0	15													0	0							-275	50	10	-250	100	80	-300	-300	0	13	11
		45	0											1	1	1	15													0	1							-200	0		-300	50	10	-200	-325	125	17	17
		49	0									20	18	1	1	0	5													0	0							-50	50	70	0	100	105	-75	-50	25	12	12
		42	0											2	2	2	15													1	1							-275	0		-375	0		-275	-375	100	13	13
		43	0											2	2	1	15													0	1							-350	0		-300	25	140	-350	-312.5	37.5	16	16
		44	0											2	6	0	8													0	0							-450	50	180	-425	75	170	-475	-462.5	12.5	13	12
		45	0											2	2	0	15													0	0							-450	250	180	-475	175	180	-575	-562.5	12.5	17	16
		46	0											2	2	1	15													0	1							-125	0		-100	0		-125	-100	25	12	12	104
		53	0											2	2	1	15													0	1							75	50	50	75	50	90	-750	-750	0	10	10	87
		42	0											3	3	0	15													0	0							-750	0		-750	0		-750	-750	0	17	15
		43	0											3	3	1	15													0	1							-525	25	20	-475	25	145	-537.5	-487.5	50	10	10
		44	0											3	3	0	6													0	0							25	0		25	0		25	25	0	12	14
		45	0											3	3	1	15													0	1							-350	0		-350	0		-350	-350	0	8	9
		48	0									35	35	3	3	0	5													0	0							-100	100	10	-75	0		-150	-75	75	12	12
		42	0											4	4	0	15													0	0							-425	0		-500	25	180	-425	-512.5	87.5	17	19
		42	0									3	3	4	4	1	15													1	1							50	25	175	50	25	175	37.5	37.5	0	14	13
		42	0											6	6	2	15													1	1							-675	0		-600	0		-675	-600	75	16	14
		43	0											6	6	0	15													0	0							-500	25	155	-500	50	5	-512.5	-525	12.5	14	16
		43	0											6	6	1	15													0	1							-300	0		-225	0		-300	-225	75	16	16
		44	0											6	6	0	15																					-800	0		-575	0		-800	-575	225	13	13
		44	0											6	6	1	15													0	1							-725	0		-725	0		-725	-725	0	17	15
		44	0											6	6	0	15													0	0							-525	25	20	-475	25	145	-537.5	-487.5	50	10	9
		44	0									32	35	6	6	2	15													1	1							-425	100	160	-350	125	10	-475	-412.5	62.5	15	14
		45	0											6	6	0	15													0	0							-50	0		-25	0		-50	-25	25	15	13
		47	0											6	6	0	15													0	0							75	0		75	0		75	75	0	16	16
		48	0											6	6	0	15													0	0							-300	0		-375	0		-300	-375	75	17	16
		41	0													0	15													0	0							-275	0		-250	50	10	-275	-275	0	18	18
		41	0													0														0	0							-550	0		-400	25	150	-550	-412.5	137.5	13	14
		41	0													0														0	0							-50	125	170	-50	125	10	-112.5	-112.5	0	16	16
		43	0													1	15													0	1							-725	50	170	-875	50	180	-750	-900	150	13	12
		43	0													0	15													0	0							-525	25	90	-600	50	70	-537.5	-625	87.5	16	16
		43	0													2														1	1							-175	0		-125	50	65	-175	-150	25	10	8	109
		44	0																																			-250	25	165	0	50	10	-262.5	-25	237.5	15	17
		44	0													0														0	0							-200	0		-150	0		-200	-150	50	9	9
		45	0													0	15													0	0							-275	0		-250	0		-275	-250	25	14	15	119
		46	0													0														0	0							-400	75	180	-100	100	10	-437.5	-150	287.5	15	15
		40	0											1	1	2	15													1	1							-175	125	155	-475	100	20	-237.5	-525	287.5	14	14
		40	0											2	2	0	15													0	0							-475	175	170	-375	25	180	-562.5	-387.5	175	17	15
		40	0											4	4	0	15													0	0							-325	0		-300	25	80	-325	-312.5	12.5	16	14	107
		44	0											4	4	1	6													0	1							-425	50	65	-225	75	145	-450	-262.5	187.5	14	14
		40	0											6	6	0	15													0	0							0	0		-50	25	165	0	-62.5	62.5	10	11
		40	0											6	6	0	15													0	0							-350	0		-350	150	160	-350	-425	75	16	13
		41	0											6	6	0	15													0	0							-1100	75	180	-1000	50	180	-1137.5	-1025	112.5	10	10
		41	0											6	6	0	15													0	0							-525	50	175	-500	100	180	-550	-550	0	16	15
		43	0											6	6	0	15													0	0							-325	0		-275	0		-325	-275	50	12	12
		40	0													0														0	0							-250	25	150	-200	0		-262.5	-200	62.5	12	12
		41	0													0	15													0	0							-100	0		-50	25	180	-100	-62.5	37.5	16	17
		41	0													0	15													0	0							-250	0		-175	0		-250	-175	75	16	12
		41	0													0														0	0							-500	50	70	-475	0		-525	-475	50	12	10
		46	0																																			-525	275	180	-525	300	180	-662.5	-675	12.5	17	18
		44	0											0	0	0	15													0	0							-125	0		-100	0		-125	-100	25	12	12
		50	0											0	0	0	8													0	0							-100	75	80	-100	75	90	-137.5	-137.5	0	17	14
		40	0											1	1	1	15													0	1							-950	50	170	-900	75	180	-975	-937.5	37.5	13	12
		40	0											1	1	0	7													0	0							-200	0		-225	0		-200	-225	25	11	10
		40	0											1	1	2	8													1	1							-725	0		-775	0		-725	-775	50	13	13
		41	0									5	6	1	1	0	15													0	0							-150	125	150	-275	100	10	-212.5	-325	112.5	20	24	116
		42	0											1	1	0	8													0	0							-350	75	105	-350	75	105	-387.5	-387.5	0
		43	0									18	36	1	1	1	15													0	1							-525	25	15	-525	25	90	-537.5	-537.5	0	13	16
		43	0											1	1	0	15													0	0							-25	175	80	-75	175	100	-112.5	-162.5	50	20	16
		44	0											1	1	0	15													0	0							-350	50	170	-325	50	20	-375	-350	25	16	15
		44	0											1	1	0	15													0	0							-350	0		-350	0		-350	-350	0	15	12
		45	0											1	1	0	15													0	0							-225	100	100	-300	50	90	-275	-325	50	13	13
		45	0											1	1	1	15													0	1							-425	50	10	-400	125	10	-450	-462.5	12.5	13	13
		40	0											2	2	0	15													0	0							-275	0		-325	0		-275	-325	50	20	20
		40	0											2	2	0	15													0	0							-175	75	95	-150	0		-212.5	-150	62.5	18	18
		41	0											2	2	2	13													1	1							-300	50	170	-175	75	10	-325	-212.5	112.5	12	14
		41	0											2	2	0	8													0	0							25	0		0	0		25	0	25	17	19
		41	0											2	2	0	15													0	0							-250	0		-250	0		-250	-250	0	16	15
		41	0											2	4	1	15													0	1							-350	0		-375	0		-350	-375	25	10	10
		41	0											2	6	0	15													0	0							-525	125	180	-475	100	180	-587.5	-525	62.5	14	15
		42	0											2	2	2	8													1	1							-450	100	180	-500	125	180	-500	-562.5	62.5	16	20
		42	0											7	2	1	15													0	1							-325	25	140	-375	0		-337.5	-375	37.5	15	13
		42	0											2	2	0	15																					-700	0		-700	0		-700	-700	0	18	16
		42	0											2	3	1	15													0	1							-400	0		-375	0		-400	-375	25	13	16
		43	0											2	2	0	15													0	0							-225	25	55	-225	0		-237.5	-225	12.5	23	23	131
		43	0									8	8	2	4	0	15													0	0							-25	150	90	0	100	90	-100	-50	50	13	11	89
		45	0											2	2	1	7													0	1							-550	50	30	-550	0		-575	-550	25	15	16
		46	0											2	2	0	15													0	0							-450	0		-425	75	15	-450	-462.5	12.5	14	14
		49	0											5	2	0	15													0	0							-350	0		-225	0		-350	-225	125	15	18	104
		52	0											2	2	0	15													0	0							-375	25	15	-375	0		-387.5	-375	12.5	13	13	128
		52	0											2	2	2	15													1	1							-200	50	20	-300	50	170	-225	-325	100	15	15	99
		54	0											2	2	0	15													0	0							-200	100	80	-200	125	90	-250	-262.5	12.5	14	12
		40	0											3	3	0	15													0	0							-425	175	5	-450	0		-512.5	-450	62.5	16	15
		40	0											3	3	1	15													0	1							-700	0		-700	0		-700	-700	0	14	10
		40	0											3	3	0	15													0	0							-550	50	170	-450	25	10	-575	-462.5	112.5	13	11
		41	0											3	3	0	4													0	0							-400	25	115	-300	50	175	-412.5	-325	87.5	14	16
		41	0											3	3	0	12													0	0							-725	100	5	-725	150	5	-775	-800	25	22	18
		42	0											6	3	0	15													0	0							-150	0		-125	0		-150	-125	25	9	8
		42	0											3	3	1	15													0	1							-325	0		-225	0		-325	-225	100	15	14
		42	0											3	6	0	15													0	0							-250	0		-300	0		-250	-300	50
		42	0											3	3	0	15													0	0							-300	0		-225	0		-300	-225	75	10	12
		42	0									8	5	3	3	1	15													0	1							-425	0		-300	50	30	-425	-325	100	10	9
		43	0											3	3	0	12													0	0							-700	75	180	-600	200	10	-737.5	-700	37.5	22	22
		43	0									9	7	3	3	2	5													1	1							-75	0		-150	0		-75	-150	75	7	9
		43	0											3	3	0	15													0	0							50	125	95	100	100	90	-12.5	50	62.5	16	17
		43	0											3	6	0	15													0	0							0	0		0	0		0	0	0	17	16	106
		44	0											3	3	0	15													0	0							-300	75	170	-175	300	180	-337.5	-325	12.5	16	16
		44	0									35	35	3	3	0	15													0	0							-1100	0		-1050	0		-1100	-1050	50	13	12	74
		45	0											3	3	0	15													0	0							-925	50	175	-850	50	15	-950	-875	75	20	18
		46	0											3	3	0	15													0	0							-475	0		-750	50	170	-475	-775	300	16	15	124
		47	0											3	3	0	15													0	0							-300	75	95	-250	50	80	-337.5	-275	62.5	11	10
		49	0											3	3	0	15													0	0							100	125	90	-50	50	90	37.5	-75	112.5	12	13
		49	0											3	3	1	15													0	1							-575	150	170	-550	125	180	-650	-612.5	37.5
		53	0									8	13	3	6	0	12													0	0							25	0		50	0		25	50	25	17	17
		40	0											4	4	1	15													0	1							-375	100	165	-375	75	5	-425	-412.5	12.5	15	15
		40	0											4	4	0	15													0	0							-425	25	170	-425	25	15	-437.5	-437.5	0	10	10
		40	0											4	4	0	15													0	0							-350	75	180	-250	75	165	-387.5	-287.5	100	15	15
		40	0											4	4	1	15													0	1							-750	50	30	-625	50	20	-775	-650	125	20	18
		41	0											4	4	1	12													0	1							-525	0		-500	0		-525	-500	25	13	13
		41	0											4	4	0	15													0	0							-250	0		-300	0		-250	-300	50	15	15
		41	0											4	4	1	12													0	1							-400	0		-375	0		-400	-375	25	13	16
		42	0											4	4	0	5													0	0							-250	25	175	-200	100	15	-262.5	-250	12.5	14	13
		42	0											4	4	1	7													0	1							-600	0		-475	75	160	-600	-512.5	87.5	18	17	119
		43	0											4	4	0	15													0	0							-225	25	180	-200	0		-237.5	-200	37.5	11	13
		43	0											4	4	1	15													0	1							-275	0		-250	0		-275	-250	25	12	13
		43	0											4	6	0	15													0	0							-650	0		-600	50	165	-650	-625	25	15	13
		43	0									5	6	4	4	1	15													0	1							-800	50	110	-775	0		-825	-775	50	14	17	124
		44	0											4	4	0	15													0	0							-300	50	180	-425	50	10	-325	-450	125	10	9
		44	0											4	4	0	8													0	0							-25	25	120	-25	25	50	-37.5	-37.5	0	11	12
		45	0											4	4	1	12													1	1							-375	0		-300	50	180	-375	-325	50	16	14
		40	0									7	11	6	6	0	15													0	0							-25	0		-25	0		-25	-25	0	9	9	83
		40	0											6	6	0	15													0	0							-450	25	140	-425	0		-462.5	-425	37.5	17	17
		40	0											6	6	1	15													0	1							-50	50	85	-50	50	85	-75	-75	0	15	12
		40	0											6	6	0	15													0	0							-400	25	40	-375	0		-412.5	-375	37.5	14	13
		40	0											6	6	0	15													0	0							-275	0		-275	0		-275	-275	0	20	20
		40	0											6	6	0	15													0	0							-600	0		-575	0		-600	-575	25	14	17
		40	0											6	6	0	15													0	0							-175	0		-175	50	40	-175	-200	25	16	15	123
		40	0											6	6	0	15													0	0							-475	50	100	-475	100	160	-500	-525	25	12	10
		40	0											6	6	0	15													0	0							-650	50	120	-500	50	140	-675	-525	150	13	13
		40	0											6		0	15													0	0							-525	100	160	-525	100	20	-575	-575	0	11	12	103
		41	0											6	6	0	20													0	0							-800	0		-775	0		-800	-775	25	14	12
		41	0											6	6	0	15													0	0							-175	25	160	-150	0		-187.5	-150	37.5	13	12
		41	0											6	6	0	12													0	0							-300	0		-350	0		-300	-350	50	15	16
		41	0											6	6	0	15													0	0							-125	50	20	-75	75	170	-150	-112.5	37.5	16	17
		41	0											6	6	0	15													0	0							-625	50	15	-575	75	10	-650	-612.5	37.5	11	14
		41	0									8	17	6	6	0	15													0	0							0	0		0	0		0	0	0	11	12
		41	0											6	6	0	15													0	0							50	50	180	0	50	150	25	-25	50	17	15
		42	0									5	14	6	6	0	15													0	0							50	125	95	100	100	90	-12.5	50	62.5	18	15
		42	0											6	6	1	15													1	1							-325	0		-350	0		-325	-350	25	15	11
		42	0											6	6	0	15													0	0							0	0		0	0		0	0	0	11	13
		42	0											6	6	0	15													0	0							-375	50	110	-225	50	100	-400	-250	150	11	12
		42	0											6	6	0	15													0	0							-400	0		-300	0		-400	-300	100	14	14
		42	0											6	6	0	15													0	0							-400	25	30	-275	0		-412.5	-275	137.5	14	14
		42	0											6	6	0	15													0	0							0	0		0	0		0	0	0	17	20
		43	0											6	6	0	15													0	0							-350	0		-450	0		-350	-450	100	17	16	89
		43	0											6	6	0	15													0	0							-650	100	180	-650	100	180	-700	-700	0	16	16
		43	0											6	6	1	8													0	1							-300	25	5	-325	0		-312.5	-325	12.5	15	14
		43	0											6	6	0	15													0	0							-475	0		-475	0		-475	-475	0	17	14
		43	0											6	6	0	15													0	0							-575	50	75	-550	0		-600	-550	50	14	12
		44	0									12	12	6	6	0	15													0	0							-300	0		-325	0		-300	-325	25	15	14
		44	0											6	6	0	15													0	0							-800	50	180	-700	75	140	-825	-737.5	87.5	20	17
		46	0											6	6	1	4													0	1							-250	0		-250	0		-250	-250	0	12	14	109
		46	0											6	6	0	15													0	0							-3	0		-225	0		-3	-225	222	19	17
		43	0									19	6	7	7	0	15													0	0							-750	0		-800	0		-750	-800	50
		46	0											7	7	0	20													0	0							-800	75	20	-775	100	170	-837.5	-825	12.5	14	15
		40	0													0	15													0	0							-550	0		-475	0		-550	-475	75	13	16
		40	0													0	15													0	0							-850	0		-725	0		-850	-725	125
		40	0													0	15													0	0							-575	50	10	-600	50	20	-600	-625	25	12	14
		40	0													0	15													0	0							-300	125	180	-425	50	20	-362.5	-450	87.5	12	15
		40	0													0	15													0	0							-200	0		-200	25	35	-200	-212.5	12.5	12	12
		40	0													0	15													0	0							-900	125	40	-675	50	140	-962.5	-700	262.5	15	15
		40	0													1														0	1							-400	50	90	-400	50	80	-425	-425	0	15	13
		40	0													0														0	0							-75	50	120	-75	0		-100	-75	25	15	15	109
		40	0													0														0	0							-450	0		-425	0		-450	-425	25	14	14
		40	0													0														0	0							-25	50	80	-25	50	95	-50	-50	0	18	11
		40	0													0														0	0							-100	0		-25	100	90	-100	-75	25	16	17
		40	0													0	15													0	0							-50	50	100	-75	0		-75	-75	0	11	11
		41	0													0	15													0	0							-225	50	15	-225	25	170	-250	-237.5	12.5	10	9	115
		41	0													0	15													0	0							-500	50	30	-525	50	116	-525	-550	25	13	15
		41	0													0	15													0	0							-150	0		-175	25	100	-150	-187.5	37.5	11	13
		41	0													0	15													0	0							-275	0		-350	0		-275	-350	75	13	15
		41	0													0	15													0	0							-325	100	180	-350	75	155	-375	-387.5	12.5	13	13
		41	0													1	15													0	1							-275	50	170	-325	75	20	-300	-362.5	62.5	17	15
		41	0													0	15													0	0							-450	125	180	-275	125	180	-512.5	-337.5	175	17	16
		41	0													0														0	0							-150	0		-150	0		-150	-150	0	12	15
		41	0													0														0	0
		42	0													1	15													0	1							-500	0		-500	0		-500	-500	0	13	14	79
		42	0																																			-275	50	180	-175	100	10	-300	-225	75	10	11
		42	0													0	15													0	0							-200	0		-225	25	45	-200	-237.5	37.5	15	15
		42	0													0	15													0	0							-275	50	20	-250	50	100	-300	-275	25	14	14
		42	0													0	15													0	0							-425	50	180	-425	100	180	-450	-475	25	18	18
		42	0													1	15													0	1							-275	0		-225	25	100	-275	-237.5	37.5	11	11
		42	0																																			-150	50	180	-200	0		-175	-200	25	9	9
		42	0																																			0	0		0	0		0	0	0	15	15
		42	0																																			-400	0		-375	0		-400	-375	25	17	17	107
		42	0													2														1	1							-50	0		-50	50	100	-50	-75	25	10	9
		42	0																																			-325	0		-275	50	45	-325	-300	25	14	14
		42	0													0														0	0							-425	50	150	-550	50	20	-450	-575	125	17	17
		42	0													0														0	0							-950	0		-1025	0		-950	-1025	75	15	14
		42	0													0														0	0							-500	0		-550	0		-500	-550	50	16	15
		42	0													0														0	0							-425	300	180	-550	200	180	-575	-650	75	9	10
		43	0													0	15													0	0							-400	125	180	-600	175	180	-462.5	-687.5	225	16	16
		43	0													0	15													0	0							-650	0		-600	0		-650	-600	50	19	21
		43	0													0	15													0	0							-575	0		-575	0		-575	-575	0	16	15	99
		43	0													0	15													0	0							-525	0		-600	0		-525	-600	75	13	12
		43	0													0	15													0	0							-1075	50	10	-1150	50	180	-1100	-1175	75	13	12
		43	0													0	15													0	0							-625	50	90	-625	75	80	-650	-662.5	12.5	18	19
		43	0													2														1	1							-550	0		-500	0		-550	-500	50	19	19
		43	0													0														0	0							-900	50	180	-700	75	180	-925	-737.5	187.5	15	16	101
		43	0													0														0	0							-800	75	25	-850	50	180	-837.5	-875	37.5	17	18
		43	0													0														0	0							-525	75	180	-400	150	180	-562.5	-475	87.5	18	17
		43	0													0														0	0							-125	100	90	-125	100	90	-175	-175	0	16	18
		43	0													0														0	0							-800	50	170	-900	50	180	-825	-925	100	17	18
		43	0													1														0	1							-100	125	90	-100	50	80	-162.5	-125	37.5	17	16
		43	0													0														0	0							-125	50	180	-150	0		-150	-150	0	16	16
		44	0													0	15													0	0							-125	25	100	-200	0		-137.5	-200	62.5	14	15
		44	0													0	15													0	0							-150	50	170	-225	75	180	-175	-262.5	87.5	16	20
		44	0													0	15													0	0							-850	0		-750	125	150	-850	-812.5	37.5	20	17	110
		44	0																																			-550	100	170	-500	100	180	-600	-550	50	19	20	123
		44	0													0														0	0							-550	75	60	-550	0		-587.5	-550	37.5	16	20
		45	0													0	15													0	0							-300	0		-300	0		-300	-300	0
		45	0													0	15													0	0							-50	0		-75	0		-50	-75	25	20	19
		45	0													0														0	0							-325	0		-275	0		-325	-275	50	15	15
		45	0													2	5													1	1							-25	0		0	0		-25	0	25	14	15
		45	0													0														0	0							-275	25	80	-425	0		-287.5	-425	137.5	12	15	103
		46	0													0	15													0	0							-475	75	75	-450	50	70	-512.5	-475	37.5	13	16
		46	0													0														0	0							0	100	170	25	200	15	-50	-75	25	12	15
		47	0																																			-375	0		-200	50	175	-375	-225	150	10	10
		47	0													0	15													0	0							-350	100	150	-375	75	40	-400	-412.5	12.5	14	15
		47	0													0														0	0							-1025	0		-1000	75	60	-1025	-1037.5	12.5	14	14
		48	0																																			-225	0		-200	0		-225	-200	25	11	9
		48	0													0	15													0	0							-50	100	90	50	125	85	-100	-12.5	87.5	20	18	124
		49	0													0	15													0	0							-250	0		-200	0		-250	-200	50	14	13
		49	0													1														0	1							-650	100	175	-650	100	5	-700	-700	0	16	17
[truncated: 96 more columns]
